# Supplementary material for: Sub-pangenome analysis reveals structural variants associated with fruit color and bacterial wilt resistance in eggplant
Source: Nat Commun. 2026 Feb 23;17:3075. doi: 10.1038/s41467-026-69764-8 (PMC13039718; doi:10.1038/s41467-026-69764-8)
Supplement: Supplementary file 4 — Supplementary Data 1 [file 41467_2026_69764_MOESM4_ESM.xlsx]

## Sheet: Supplementary Data1
Sample ID	Alternative sample name	Name	Species	Location	Populaiton	Depth of sequencing	Total bases (Gb)	Raw read pairs	Clean read pairs	Clean rate (%)	PC1	PC2	PC3	run_accession number
S001	21245	Purple King	Solanum melongena	Malaysia	C1	22.8	26.73	91700607	90157744	98.32	0.084	0.028	0.003	CNR1293344
S002	21246	Giant Ball	Solanum melongena	Malaysia	C1	22.34	26.2	89667944	87940038	98.07	0.067	0.033	0.009	CNR1293345
S003	21247	NN.17	Solanum melongena	Vietnam	C1	19.94	23.38	80294362	78696743	98.01	0.081	-0.009	-0.036	CNR1293346
S004	21248	325 Doree	Solanum melongena	Malaysia	C2	17.94	21.03	71924581	70709341	98.31	0.057	0.025	0.017	CNR1293347
S005	21249	18K-20200	Solanum melongena	Guangzhou, Guangdong, China	C4	21.16	24.81	84809384	83702483	98.69	-0.007	-0.039	-0.128	CNR1293348
S006	21250	Round Purple311	Solanum melongena	Malaysia	C1	18.3	21.46	73253690	72106508	98.43	0.005	-0.084	-0.038	CNR1293349
S007	21252	21252	Solanum aethiopicum	Qingyuan, Guangdong, China	outgroup	26.14	30.66	105118402	103667998	98.62	0.176	-0.137	0.105	CNR1293350
S008	21253	Qie Zhen-1-20012	Solanum melongena	Maoming, Guangdong, China	C1	24.36	28.57	97856088	96615081	98.73	0.062	-0.013	-0.053	CNR1293351
S009	21254	White big eggplant	Solanum melongena	Thailand	C1	20.98	24.6	84104571	82997002	98.68	0.047	0.022	0.023	CNR1293352
S010	21255	Small oval purple	Solanum melongena	Thailand	C1	16.79	19.69	67427645	66179033	98.15	0.011	0.017	0.063	CNR1293353
S011	21256	Long white	Solanum melongena	Thailand	C1	19.92	23.36	80305875	78923427	98.28	0.036	-0.088	-0.016	CNR1293354
S012	21257	5806-1	Solanum melongena	Unknown	C3	17.77	20.84	71484391	69934012	97.83	-0.043	0.004	0.055	CNR1293355
S013	21258	6B1-3-1B	Solanum melongena	Guangzhou, Guangdong, China	C4	17.99	21.09	72107450	70836794	98.24	0.009	-0.055	-0.145	CNR1293356
S014	21259	Purple big eggplant	Solanum melongena	Thailand	C1	20.47	24.01	82361017	81055707	98.42	0.043	0.01	0.027	CNR1293357
S015	21260	PD 77	Solanum melongena	Vietnam	C1	18.61	21.82	75182965	73505890	97.77	0.033	-0.012	0.053	CNR1293358
S016	21261	NN.261	Solanum melongena	Vietnam	C1	19.65	23.04	78861377	77704949	98.53	0.035	-0.021	0.027	CNR1293359
S017	21262	White eggplant	Solanum melongena	Thailand	C1	19.98	23.43	80302986	78953147	98.32	0.024	0.014	0.06	CNR1293360
S018	21263	Round green	Solanum melongena	Thailand	C1	18.26	21.41	73108591	71835178	98.26	0.049	0.013	0.028	CNR1293361
S019	21264	Yokmuang	Solanum melongena	Thailand	C1	18.15	21.28	72761194	71621176	98.43	0.012	-0.005	0.023	CNR1293362
S020	21265	Purple 33	Solanum melongena	Thailand	C1	17.76	20.83	71254652	69931326	98.14	0.011	-0.005	0.021	CNR1293363
S021	21266	CA BAT TRANG VA.78	Solanum melongena	Vietnam	C1	18.04	21.16	72327405	71268342	98.54	0.005	-0.024	-0.011	CNR1293364
S022	21267	OVALA	Solanum melongena	Thailand	C1	19.41	22.76	77700934	76643936	98.64	0.032	0.005	0.049	CNR1293365
S023	21268	NN.263	Solanum melongena	Vietnam	C1	18.68	21.9	75066634	73926073	98.48	0.031	0.012	0.032	CNR1293366
S024	21269	KERMIT	Solanum melongena	Thailand	C1	21.71	25.45	86969654	85809071	98.67	0.024	0.012	0.056	CNR1293367
S025	21270	PD 613	Solanum melongena	Vietnam	C1	19.82	23.24	79423370	78349296	98.65	0.047	-0.059	-0.018	CNR1293368
S026	21271	06061-1-3	Solanum melongena	Guangdong, China	C4	34.12	40.01	135846264	133799226	98.49	-0.076	-0.034	-0.039	CNR1293369
S027	21272	06076-12-1-3	Solanum melongena	Guangdong, China	C4	63.19	74.1	256799085	247662217	96.44	0.013	-0.072	-0.183	CNR1293370
S028	21273	5118-3-2	Solanum melongena	Guangdong, China	C4	20.22	23.72	81036880	79650960	98.29	-0.075	-0.049	-0.05	CNR1293371
S029	21274	5121-1/06071-2	Solanum melongena	Guangdong, China	C4	17.55	20.58	70193443	69145471	98.51	-0.073	-0.052	-0.048	CNR1293372
S030	21275	5553	Solanum melongena	Jiaoling, Guangdong, China	C3	18.86	22.12	75322928	74257841	98.59	-0.047	-0.018	-0.001	CNR1293373
S031	21276	06005	Solanum melongena	Hangzhou, Zhejiang, China	C3	17.96	21.06	71994431	70866346	98.43	-0.049	0.009	0.069	CNR1293374
S032	21277	Lanza3-2-1	Solanum melongena	Gansu, China	C4	19.1	22.4	76631430	75367320	98.35	-0.084	-0.045	-0.044	CNR1293375
S033	21278	07005/003M	Solanum melongena	Shanxi, China	C3	19.28	22.61	77130014	76019916	98.56	-0.043	0.002	0.05	CNR1293376
S034	21279	07006/003F	Solanum melongena	Shanxi, China	C3	18.69	21.91	74721340	73645118	98.56	-0.038	0.021	0.081	CNR1293377
S035	21280	09004	Solanum melongena	Taiwan, China	C3	17.14	20.1	68414743	67380335	98.49	-0.057	-0.03	-0.011	CNR1293378
S036	21281	11004	Solanum melongena	Unknown	C1	18.34	21.51	73471635	72135542	98.18	0.015	-0.026	0.022	CNR1293379
S037	21282	07008	Solanum melongena	Shanxi, China	C3	18.19	21.34	72589963	71533702	98.54	-0.022	0.037	0.106	CNR1293380
S038	21283	13-4-5-2-1	Solanum melongena	Guangzhou, Guangdong, China	C4	18.5	21.7	73988896	72918880	98.55	-0.01	0.02	-0.1	CNR1293381
S039	21284	10023-1-2	Solanum melongena	Netherlands	C1	17.27	20.25	69062458	67999900	98.46	0.054	-0.073	-0.029	CNR1293382
S040	21285	13007	Solanum melongena	Vietnam	C1	19.31	22.65	77161340	75979771	98.47	0.054	-0.022	-0.026	CNR1293383
S041	21286	14004	Solanum aethiopicum	France	outgroup	20.84	24.44	83504929	82285970	98.54	0.3	-0.207	0.119	CNR1293384
S042	21287	17002	Solanum melongena	Guangdong, China	C1	19.32	22.65	77143224	76003847	98.52	0.05	-0.005	-0.018	CNR1293385
S043	21288	17003	Solanum melongena	Malaysia	C1	18.47	21.65	73776927	72619178	98.43	0.11	-0.064	0.01	CNR1293386
S044	21289	17004	Solanum melongena	Malaysia	C1	20.78	24.37	83036617	81775909	98.48	0.054	-0.064	-0.023	CNR1293387
S045	21290	17005	Solanum melongena	Malaysia	C1	16.97	19.9	67890998	66674702	98.21	0.078	-0.032	-0.064	CNR1293388
S046	21291	P441624010	Solanum melongena	Heyuan, Guangdong, China	C4	21.88	25.65	87931076	86445670	98.31	-0.043	-0.021	0.013	CNR1293389
S047	21292	2017441576	Solanum melongena	Heyuan, Guangdong, China	C4	19.53	22.9	78118217	77046242	98.63	-0.022	-0.037	-0.018	CNR1293390
S048	21293	2017441637	Solanum melongena	Heyuan, Guangdong, China	C4	18.45	21.63	73918377	72687460	98.33	-0.05	-0.019	0.008	CNR1293391
S049	21294	2017441681	Solanum melongena	Heyuan, Guangdong, China	C4	19.84	23.26	79652725	78401330	98.43	-0.044	-0.025	0.002	CNR1293392
S050	21295	21295	Solanum melongena	Guangdong, China	C4	18.08	21.2	72611002	71246643	98.12	0.002	0.008	-0.141	CNR1293393
S051	21296	2018442887	Solanum melongena	Boluo, Guangdong, China	C4	17.8	20.88	71338954	69998238	98.12	-0.038	-0.025	0.002	CNR1293394
S052	21297	2018442552	Solanum melongena	Xinyi, Guangdong, China	C4	16.83	19.73	67484582	66220758	98.13	-0.065	-0.034	-0.026	CNR1293395
S053	21298	Pusha purple	Solanum melongena	Guangzhou, Guangdong, China	C4	19.17	22.48	77257296	75443986	97.65	-0.005	-0.061	-0.144	CNR1293396
S054	21299	Green round	Solanum melongena	India	C2	44.98	52.74	185578306	176742677	95.24	0.083	0.047	-0.014	CNR1293397
S055	21300	Ashoka Farm Aids	Solanum melongena	India	C2	20.21	23.7	81073831	79598198	98.18	0.035	0.028	0.025	CNR1293398
S056	21301	13008	Solanum melongena	Vietnam	C2	17.34	20.33	69297067	68269780	98.52	0.048	0.076	-0.026	CNR1293399
S057	21302	15012	Solanum melongena	Netherlands	C2	19.91	23.35	79580416	78378302	98.49	0.062	0.135	-0.047	CNR1293400
S058	21303	0605810	Solanum melongena	Guangdong, China	C4	19.01	22.29	76051708	74850011	98.42	-0.044	0.002	0.039	CNR1293401
S059	21304	5802	Solanum melongena	Guangdong, China	C4	18.79	22.04	75332682	73969927	98.19	-0.043	0.002	0.044	CNR1293402
S060	21305	V0133-2	Solanum melongena	Heshan, Guangdong, China	C3	19.02	22.31	76109364	74777187	98.25	-0.044	-0.003	0.025	CNR1293403
S061	21306	V1181-2	Solanum melongena	Hongkong, China	C3	19.84	23.26	79149309	78097979	98.67	-0.032	0.031	0.121	CNR1293404
S062	21307	05098	Solanum melongena	Dongguan, Guangdong, China	C3	17.57	20.6	70175659	69112503	98.49	-0.051	0.002	0.022	CNR1293405
S063	21308	09011-14	Solanum melongena	Guangzhou, Guangdong, China	C4	17.86	20.94	71690414	70379389	98.17	-0.065	-0.026	-0.02	CNR1293406
S064	21309	10024-3	Solanum melongena	Guangzhou, Guangdong, China	C2	20.44	23.97	82050712	80707495	98.36	0.079	0.057	-0.002	CNR1293407
S065	21310	07009	Solanum melongena	Shanxi, China	C1	25.77	30.22	104118452	102675910	98.61	-0.007	-0.025	0.027	CNR1293408
S066	21311	13005	Solanum melongena	Indonesia	C1	19.13	22.43	76599765	75469779	98.52	0.023	-0.008	0.035	CNR1293409
S067	21312	V0035	Solanum melongena	Yixian, Anhui, China	C3	17.16	20.12	68456146	67501954	98.61	-0.045	0.012	0.062	CNR1293410
S068	21313	09011-10-1	Solanum melongena	Guangzhou, Guangdong, China	C4	17.65	20.7	70380207	69348841	98.53	-0.07	-0.02	-0.024	CNR1293411
S069	21314	07004	Solanum melongena	Guangzhou, Guangdong, China	C4	19.26	22.59	77792158	75828861	97.48	-0.037	-0.061	-0.112	CNR1293412
S070	21315	11007	Solanum melongena	Malaysia	C1	17.77	20.84	71527232	69893292	97.72	0.003	-0.084	-0.04	CNR1293413
S071	21316	SW16	Solanum melongena	Malaysia	C1	17.47	20.48	69960117	68919175	98.51	0.08	-0.087	-0.045	CNR1293414
S072	21317	14-1-1-2B1-2	Solanum melongena	Guangzhou, Guangdong, China	C4	18.34	21.51	73387380	72293579	98.51	0.004	-0.057	-0.143	CNR1293415
S073	21318	16006-1	Solanum melongena	Shanxi, China	C4	19.63	23.02	78482716	77280030	98.47	-0.063	-0.015	-0.019	CNR1293416
S074	21319	05103-GE25	Solanum melongena	France	C2	19.22	22.54	77145770	75988172	98.5	0.082	0.19	-0.087	CNR1293417
S075	21320	05110-YJ000518	Solanum melongena	South America	C2	18	21.11	72162874	70801746	98.11	0.083	0.197	-0.088	CNR1293418
S076	21321	5556-06112	Solanum melongena	Guangzhou, Guangdong, China	C4	43.36	50.84	178898077	170339266	95.22	-0.055	-0.042	-0.082	CNR1293419
S077	21322	09001-1-2	Solanum melongena	Guangzhou, Guangdong, China	C1	17.74	20.8	70855474	69773575	98.47	0.059	-0.09	-0.056	CNR1293420
S078	21323	3-3-2-2B-1	Solanum melongena	Guangzhou, Guangdong, China	C4	18.09	21.21	72502472	71249242	98.27	-0.03	-0.011	-0.089	CNR1293421
S079	21324	M-Baiyu3	Solanum melongena	Guangzhou, Guangdong, China	C4	35.68	41.84	142418912	139985006	98.29	-0.01	-0.018	-0.026	CNR1293422
S080	21325	5803	Solanum melongena	Guangdong, China	C4	18.81	22.05	75513034	74106464	98.14	-0.074	-0.032	-0.017	CNR1293423
S081	21326	5804	Solanum melongena	Guangdong, China	C4	19.63	23.02	78613861	77425518	98.49	-0.052	-0.055	-0.038	CNR1293424
S082	21327	06019-5-1-2	Solanum melongena	Guangdong, China	C4	18.38	21.56	73454914	72375253	98.53	-0.036	-0.059	-0.116	CNR1293425
S083	21328	Fengmu eggplant	Solanum melongena	Hainan,China	C4	19.59	22.98	78305935	77152001	98.53	-0.05	-0.055	-0.037	CNR1293426
S084	21329	10009-3-2-2A	Solanum melongena	Guangzhou, Guangdong, China	C4	17.04	19.99	68001256	67047443	98.6	-0.005	-0.061	-0.103	CNR1293427
S085	21330	11008A	Solanum melongena	Malaysia	C1	18.6	21.81	74152570	73075764	98.55	0.023	-0.051	-0.061	CNR1293428
S086	21331	3-9-4-4-2B	Solanum melongena	Guangzhou, Guangdong, China	C4	19.2	22.52	77413787	75682368	97.76	0.008	0.021	-0.092	CNR1293429
S087	21332	Lanting eggplant	Solanum melongena	Guangzhou, Guangdong, China	C4	19.24	22.56	77246104	75787746	98.11	-0.01	-0.022	0.009	CNR1293430
S088	21333	Poxia eggplant	Solanum melongena	Meixian, Guangdong, China	C4	18.6	21.81	74590122	73412514	98.42	-0.027	-0.013	0.016	CNR1293431
S089	21334	15021	Solanum melongena	Meixian, Guangdong, China	C4	18.56	21.76	74586716	73283299	98.25	-0.042	-0.022	0.011	CNR1293432
S090	21335	5-1-1-2A	Solanum melongena	Guangzhou, Guangdong, China	C4	19.28	22.61	77722921	76328180	98.21	0.024	-0.054	-0.135	CNR1293433
S091	21336	YJ000515	Solanum melongena	South America	C2	19.73	23.14	79397117	77937183	98.16	0.08	0.205	-0.091	CNR1293434
S092	21337	05112-YJ000520	Solanum melongena	South America	C3	43.07	50.51	176986088	169235692	95.62	-0.036	0.028	0.079	CNR1293435
S093	21338	06049-1-3	Solanum melongena	Guangdong, China	C4	18.38	21.55	73633598	72414999	98.35	-0.057	-0.005	0.024	CNR1293436
S094	21339	09010-2-2	Solanum melongena	Guangzhou, Guangdong, China	C1	18.2	21.34	72852705	71607011	98.29	0.053	-0.07	-0.028	CNR1293437
S095	21340	09011-3	Solanum melongena	Guangzhou, Guangdong, China	C4	17.39	20.4	69778925	68583199	98.29	-0.056	-0.015	-0.011	CNR1293438
S096	21341	10009-5-3-2-2	Solanum melongena	Guangzhou, Guangdong, China	C4	18.37	21.54	73912498	72282878	97.8	-0.029	-0.045	-0.059	CNR1293439
S098	21343	15009	Solanum violaceum	Yangjiang, Guangdong, China	outgroup	44.45	52.12	79563559	77970656	98	0.267	-0.181	0.097	CNR1293440
S099	21344	V0200	Solanum melongena	Dongguang, Hebei, China	C3	18.55	21.75	182140894	174567663	95.84	-0.012	0.049	0.116	CNR1293441
S100	21345	Bobai	Solanum melongena	Bobai, Guangxi, China	C3	21.27	24.94	74564195	73265331	98.26	-0.027	0.007	0.064	CNR1293442
S101	21346	06054-1	Solanum melongena	Guangzhou, Guangdong, China	C4	19.7	23.1	85576921	84031521	98.19	-0.062	-0.021	-0.018	CNR1293443
S102	21347	96A-3/06069-4	Solanum melongena	Guangdong, China	C4	19.19	22.51	79257572	78012433	98.43	-0.077	-0.054	-0.049	CNR1293444
S103	21348	08004-2-1-1	Solanum melongena	Guangzhou, Guangdong, China	C4	18.58	21.78	76969192	75593894	98.21	-0.078	-0.033	-0.023	CNR1293445
S104	21349	10013-3-5-3-2	Solanum melongena	Guangzhou, Guangdong, China	C4	18.63	21.84	74705115	73269856	98.08	-0.018	0.01	-0.089	CNR1293446
S105	21350	2013BB	Solanum melongena	Shanxi, China	C4	20.8	24.39	74494834	73323974	98.43	0.01	-0.077	-0.186	CNR1293447
S106	21354	07019-1-2-1	Solanum melongena	Guangzhou, Guangdong, China	C3	18.77	22.01	83377695	82333158	98.75	0.012	-0.027	-0.064	CNR1293448
S107	21355	07010/001M	Solanum melongena	Shanxi, China	C4	19.82	23.24	75097297	73984698	98.52	-0.011	-0.061	-0.043	CNR1293449
S108	21356	07011/001F	Solanum melongena	Shanxi, China	C4	19.05	22.34	79188189	77975971	98.47	-0.074	-0.031	-0.017	CNR1293450
S109	21357	07012	Solanum melongena	Shanxi, China	C4	17.77	20.84	75987187	74864759	98.52	-0.082	-0.04	-0.039	CNR1293451
S110	21358	158	Solanum melongena	Guangdong, China	C1	19.63	23.02	71195110	70028630	98.36	0.022	-0.053	0.026	CNR1293452
S111	21359	162	Solanum melongena	Unknown	C4	20.72	24.3	78511492	77436385	98.63	-0.018	-0.033	-0.004	CNR1293453
S112	21360	5119-2	Solanum melongena	Dongguan, Guangdong, China	C4	21.16	24.82	83001203	81812185	98.57	-0.073	-0.052	-0.046	CNR1293454
S113	21361	5120-2D/05184-2	Solanum melongena	Guangdong, China	C4	21.28	24.95	84975584	83477867	98.24	-0.057	-0.021	-0.009	CNR1293455
S114	21362	5122	Solanum melongena	Zhejiang, China	C3	20.83	24.43	85556279	84102117	98.3	-0.048	0.003	0.053	CNR1293456
S115	21363	5295	Solanum melongena	Guangdong, China	C4	21.41	25.1	83067898	81875480	98.56	-0.086	-0.039	-0.023	CNR1293457
S116	21364	5552	Solanum melongena	Gansu, China	C4	19.93	23.37	85402204	84107009	98.48	-0.066	-0.035	-0.026	CNR1293458
S117	21365	5561	Solanum melongena	Gansu, China	C4	22.79	26.72	79645113	78362981	98.39	-0.069	-0.024	0.004	CNR1293459
S118	21366	5563	Solanum melongena	Taiwan, China	C4	19.78	23.19	90882399	89595482	98.58	-0.065	-0.031	-0.007	CNR1293460
S119	21367	5578	Solanum melongena	Unknown	C3	19.33	22.67	79252987	77930057	98.33	-0.031	0.03	0.11	CNR1293461
S120	21368	5605	Solanum melongena	Thailand	C4	21.56	25.29	77432384	76200569	98.41	-0.084	-0.035	-0.021	CNR1293462
S121	21369	5760	Solanum melongena	Guangzhou, Guangdong, China	C4	19.64	23.03	86506733	85210072	98.5	-0.083	-0.042	-0.025	CNR1293463
S122	21370	5761-3	Solanum melongena	Unknown	C4	19.67	23.07	78717272	77417327	98.35	-0.035	-0.004	-0.016	CNR1293464
S123	21371	5808-2-1	Solanum melongena	Unknown	C3	19.25	22.58	78659603	77433305	98.44	-0.054	0.005	0.055	CNR1293465
S124	21372	Yin3-2	Solanum melongena	Unknown	C4	21.59	25.32	76902285	75718544	98.46	-0.056	-0.011	-0.013	CNR1293466
S125	21373	Yahuahong	Solanum melongena	Hunan, China	C3	20.91	24.52	86301873	84857928	98.33	-0.048	0.013	0.067	CNR1293467
S126	21374	Nanbei green	Solanum melongena	Henan,China	C3	43.95	51.54	83480433	82232643	98.51	-0.033	0.031	0.103	CNR1293468
S127	21375	Qiong1	Solanum melongena	Hainan,China	C3	19.15	22.45	180154215	172581127	95.8	-0.053	0.002	0.036	CNR1293469
S128	21376	Long Tom	Solanum melongena	Singapore	C2	19.74	23.15	76656622	75414409	98.38	0.052	0.143	-0.047	CNR1293470
S129	21377	V06B0014	Solanum melongena	Jiangsu, China	C3	20.97	24.59	79298162	77849005	98.17	-0.031	0.028	0.086	CNR1293471
S130	21378	Yuanxuan4	Solanum melongena	Anhui, China	C3	24.41	28.63	84846016	83404254	98.3	-0.03	0.035	0.081	CNR1293472
S131	21379	Yixianhong	Solanum melongena	Yixian, Anhui, China	C3	20.32	23.83	98250055	96581498	98.3	-0.036	0.017	0.067	CNR1293473
S132	21380	V06B0037	Solanum melongena	Jinan, Shandong, China	C3	18.11	21.23	81623152	80167764	98.22	-0.029	0.032	0.087	CNR1293474
S133	21381	V06B0037	Solanum melongena	Jinan, Shandong, China	C3	20.74	24.32	72607314	71263404	98.15	-0.029	0.029	0.091	CNR1293475
S134	21382	V06B0099	Solanum melongena	Putian, Fujian, China	C3	19.85	23.27	83343188	81783681	98.13	-0.048	0.006	0.056	CNR1293476
S135	21383	V06B0102	Solanum melongena	Quanzhou, Fujian, China	C3	20.03	23.48	79647907	78109589	98.07	-0.05	-0.001	0.045	CNR1293477
S136	21384	V06B0119	Solanum melongena	Dongguan, Guangdong, China	C4	19.9	23.34	80533973	79190917	98.33	-0.079	-0.036	-0.02	CNR1293478
S137	21385	Dunhe	Solanum melongena	Guangzhou, Guangdong, China	C4	16.87	19.79	79960095	78538776	98.22	-0.081	-0.036	-0.024	CNR1293479
S138	21386	Yuanjing	Solanum melongena	Guangzhou, Guangdong, China	C4	22.69	26.6	67758351	66569356	98.25	-0.088	-0.041	-0.033	CNR1293480
S139	21387	Nanhaihong	Solanum melongena	Nanhai, Guangdong, China	C3	21.88	25.66	90916910	89531343	98.48	-0.044	-0.01	0.015	CNR1293481
S140	21388	V06B0139	Solanum melongena	Zhanjiang, Guangdong, China	C4	19.42	22.78	87838283	86259942	98.2	-0.076	-0.033	-0.026	CNR1293482
S141	21389	Liantangqie	Solanum melongena	Liuzhou, Guangxi, China	C4	20.08	23.55	77911227	76421606	98.09	-0.04	-0.028	0.004	CNR1293483
S142	21390	Wangbu	Solanum melongena	Wuzhou, Guangxi, China	C3	20.05	23.52	80299609	78988328	98.37	-0.016	-0.031	0.022	CNR1293484
S143	21391	Dushan	Solanum melongena	Dushan, Guizhou, China	C3	21.07	24.71	80403956	78942654	98.18	-0.03	0.026	0.08	CNR1293485
S144	21392	Tongren	Solanum melongena	Tongren, Guizhou, China	C3	21.35	25.04	84630667	82990220	98.06	-0.046	0.011	0.065	CNR1293486
S145	21393	Dongguang white	Solanum melongena	Dongguang, Hebei, China	C3	19.77	23.19	85784527	84268443	98.23	-0.021	0.041	0.113	CNR1293487
S146	21394	Qiqie2	Solanum melongena	Qiqihaer, Heilongjiang, China	C3	18.38	21.56	79415774	77930599	98.13	-0.033	0.032	0.107	CNR1293488
S147	21395	Longmenchi1	Solanum melongena	Chenzhou, Hunan, China	C3	20.65	24.21	73699216	72430206	98.28	-0.039	0.015	0.065	CNR1293489
S148	21396	Longmenchi2	Solanum melongena	Chenzhou, Hunan, China	C3	20.56	24.11	82719356	81388855	98.39	-0.038	0.007	0.051	CNR1293490
S149	21397	Yaotou	Solanum melongena	Lanshan, Hunan, China	C3	18.54	21.74	82370741	80855573	98.16	-0.035	0.01	0.064	CNR1293491
S150	21398	Zhusi	Solanum melongena	Wugang, Hunan, China	C3	19.36	22.71	74268451	72872912	98.12	-0.04	0.004	0.052	CNR1293492
S151	21399	Malu	Solanum melongena	Suzhou, Jiangsu, China	C3	18.81	22.06	77621059	76158401	98.12	-0.036	0.024	0.084	CNR1293493
S152	21400	V06B0488	Solanum melongena	Benxi, Liaoning, China	C3	20.47	24	75585559	74139581	98.09	-0.024	0.019	0.101	CNR1293494
S153	21401	V06B0546	Solanum melongena	Japan	C3	20.65	24.21	82193791	80633468	98.1	0.003	0.075	0.044	CNR1293495
S154	21402	Baihua	Solanum melongena	Leibo, Sichuan, China	C3	23.27	27.29	82912997	81333683	98.1	-0.033	0.027	0.073	CNR1293496
S155	21403	Changmo	Solanum melongena	Wenjiang, Sichuan, China	C3	18.48	21.68	93262496	91750126	98.38	-0.036	0.022	0.081	CNR1293497
S156	21404	Wubangmo	Solanum melongena	Meishan, Sichuan, China	C3	19.97	23.42	74110710	72819244	98.26	-0.036	0.027	0.078	CNR1293498
S157	21405	Minqie1	Solanum melongena	Fuzhou, Fujian, China	C3	19.79	23.2	79946895	78514587	98.21	-0.043	0.005	0.065	CNR1293499
S158	21406	Kangxuanhuapei	Solanum melongena	Haerbin, Heilongjiang, China	C3	18.27	21.42	79303447	77983925	98.34	-0.037	0.031	0.106	CNR1293500
S159	21407	V06B1167	Solanum melongena	America	C3	19.7	23.1	73226580	71883581	98.17	-0.032	0.03	0.109	CNR1293501
S160	21408	Heichibao	Solanum melongena	Taiwan, China	C3	22.82	26.76	78939789	77707509	98.44	-0.03	0.031	0.116	CNR1293502
S161	21409	V06B1177	Solanum melongena	Changchun, Jilin, China	C3	20.55	24.1	91541043	90159838	98.49	-0.031	0.032	0.116	CNR1293503
S162	21410	Xinchangqi	Solanum melongena	Nanjing, Jiangsu, China	C3	18.9	22.16	82489033	81053872	98.26	-0.014	0.038	0.055	CNR1293504
S163	21411	10-702	Solanum melongena	Unknown	C2	18.14	21.27	75740860	74482822	98.34	0.073	0.137	-0.047	CNR1293505
S164	21412	YJ20030237	Solanum melongena	South America	C2	18.5	21.69	72794411	71525708	98.26	0.051	0.144	-0.049	CNR1293506
S165	21413	YJ000514	Solanum melongena	South America	C2	18.3	21.46	74506467	72750373	97.64	0.068	0.172	-0.066	CNR1293507
S166	21414	YJ000515	Solanum melongena	South America	C2	16.82	19.72	73287018	71960517	98.19	0.081	0.2	-0.088	CNR1293508
S167	21415	YJ000516	Solanum melongena	South America	C2	20.25	23.74	67368712	66178263	98.23	0.057	0.133	-0.035	CNR1293509
S168	21416	YJ000518	Solanum melongena	South America	C2	9.06	10.63	81146547	79850817	98.4	0.085	0.204	-0.097	CNR1293510
S169	21417	YJ000519	Solanum melongena	South America	C2	18.39	21.57	36635176	35674305	97.38	0.05	0.14	-0.042	CNR1293511
S170	21418	V0035	Solanum melongena	Yixian, Anhui, China	C3	20.8	24.4	73751483	72449484	98.23	-0.033	0.018	0.074	CNR1293512
S171	21419	YJ000521	Solanum melongena	South America	C2	16.63	19.5	83693430	82197422	98.21	0.089	0.081	-0.023	CNR1293513
S172	21420	YJ000522	Solanum aethiopicum	South America	outgroup	19.68	23.08	66902379	65666330	98.15	0.295	-0.204	0.117	CNR1293514
S173	21421	YJ000523	Solanum aethiopicum	South America	outgroup	17.86	20.94	78974020	77696775	98.38	0.298	-0.206	0.118	CNR1293515
S174	21422	YJ000524	Solanum melongena	Unknown	C4	20.54	24.08	71589356	70258305	98.14	-0.04	-0.021	0.021	CNR1293516
S175	21220	4138F9	Solanum melongena	Guangzhou, Guangdong, China	C4	18.32	21.48	82153502	80712152	98.25	0.011	-0.073	-0.181	CNR1293517
S176	21228	F-Nongfu2	Solanum melongena	Guangzhou, Guangdong, China	C4	37.11	43.52	73107593	71994898	98.48	-0.012	-0.081	-0.15	CNR1293518
S177	21231	M-Nogfu2	Solanum melongena	Guangzhou, Guangdong, China	C4	44.26	51.91	147753189	145652992	98.58	-0.021	-0.031	-0.1	CNR1293519
S178	21240	3-5A4-1	Solanum melongena	Guangzhou, Guangdong, China	C4	20.29	23.79	176882928	173809370	98.26	-0.012	-0.048	-0.117	CNR1293520
S179	21241	5910	Solanum melongena	Foshan, Guangdong, China	C3	18.79	22.03	81264675	79907101	98.33	-0.045	0.005	0.035	CNR1293521
S180	19141	19141	Solanum melongena	Guangzhou, Guangdong, China	C4	19.34	22.68	75162107	74124105	98.62	-0.035	-0.039	-0.017	CNR1293522
S181	19147	19147	Solanum melongena	Heyuan, Guangdong, China	C4	68.8	80.68	86554073	83766155	96.78	-0.029	-0.042	-0.019	CNR1293523
S182	19306	19306	Solanum melongena	Guangzhou, Guangdong, China	C4	20.82	24.42	286653627	275995233	96.28	-0.029	-0.026	-0.035	CNR1293524
S183	19146	19146	Solanum melongena	Guangzhou, Guangdong, China	C4	19.3	22.63	82951626	81735120	98.53	-0.074	-0.022	-0.015	CNR1293525
S184	19142	19142	Solanum melongena	Thailand	C1	57.82	67.81	76969186	75818402	98.5	0.019	0.018	0.054	CNR1293526
S185	19144	19144	Solanum melongena	Netherlands	C1	56.85	66.67	238442573	226987881	95.2	0.063	-0.078	-0.06	CNR1293527
S186	19145	19145	Solanum melongena	Guangzhou, Guangdong, China	C1	19.49	22.86	233715593	223141799	95.48	0.02	-0.051	0.027	CNR1293528
S187	19305	19305	Solanum melongena	Foshan, Guangdong, China	C3	19	22.28	77959636	76741458	98.44	-0.007	-0.028	-0.026	CNR1293529
S188	06039	06039	Solanum melongena	Unknown	C3	20.4	23.92	76026811	74774256	98.35	-0.029	0.036	0.087	CNR1293530
S189	21106	18010	Solanum melongena	Jieyang, Guangdong, China	C3	20.87	24.48	81797056	80317335	98.19	-0.04	0.009	0.059	CNR1293531
S190	190	Zhusi2	Solanum melongena	Unknown	C3	18.14	21.27	83710266	82137354	98.12	-0.042	0.019	0.068	CNR1293532
S191	B07	Long green eggplant	Solanum melongena	Thailand	C1	18.67	21.89	72862286	71517973	98.15	0.009	-0.024	0.022	CNR1293533
S192	13004	13004	Solanum melongena	Indonesia	C1	18.18	21.32	74965725	73653486	98.25	0.059	-0.069	-0.039	CNR1293534
S193	10013-6	10013-6	Solanum melongena	Guangzhou, Guangdong, China	C2	19.35	22.69	72666196	71500351	98.4	0.055	0.074	-0.049	CNR1293535
S194	19143	19143	Solanum melongena	Guangzhou, Guangdong, China	C4	32.85	38.52	77518657	76143645	98.23	-0.064	-0.021	-0.008	CNR1293536
S195	NF	NF	Solanum melongena	Guangdong, China	C4	38.21	44.81	132876406	128957833	97.05	-0.033	-0.055	-0.113	CNR1293537
S196	E4017	Nongfu2	Solanum melongena	Guangdong, China	C4	41.5	48.66	152892043	150188624	98.23	-0.017	-0.055	-0.129	CNR1293538
S197	E3822	Baiyu3	Solanum melongena	Guangdong, China	C4	37.65	44.15	165561737	163018319	98.46	-0.007	-0.04	-0.026	CNR1293539
S200	A02	Kuaiyuan	Solanum melongena	Tianjin, China	C4	21.51	25.22	149974398	147711376	98.49	-0.073	-0.051	-0.047	CNR1293540
S203	E3821	Baiyu2	Solanum melongena	Guangdong, China	C4	28.93	33.93	139845389	132317773	94.62	-0.023	-0.03	-0.023	CNR1293541
S204	HQ-1315	HQ-1315	Solanum melongena	Zhejiang, China	C3	15.06	16.56	86487112	84906466	98.17	-0.049	0.002	0.049	\
S205	GUIQIE-1	GUIQIE-1	Solanum melongena	Guangxi, China	C1	19.24	21.16	115251757	113278430	98.29	0.017	-0.003	0.006	\
S206	67/3	67/3	Solanum melongena	Italy	C3	21.4	23.54	57882984	55330887	95.59	-0.013	0.053	0.09	\
S207	GPE000520	GPE000520	Solanum melongena	China	C3	17.23	18.95	126318649	125598893	99.43	-0.029	0.026	0.08	\
S208	GPE001860	GPE001860	Solanum melongena	Thailand	C1	16.31	17.94	119574539	118967206	99.49	0.042	0.012	0.025	\
S209	GPE001610	GPE001610	Solanum melongena	India	C1	15.68	17.25	115009795	114287440	99.37	0.083	-0.03	-0.062	\
S210	GPE001580	GPE001580	Solanum melongena	Italy	C3	14.54	15.99	106628475	106049719	99.46	-0.014	0.047	0.07	\
S211	GPE001540	GPE001540	Solanum melongena	China	C3	14.56	16.02	106783451	105946247	99.22	-0.041	0.018	0.077	\
S212	GPE001530	GPE001530	Solanum melongena	India	C2	14.77	16.25	108316050	107602652	99.34	0.081	0.045	-0.001	\
S213	GPE001490	GPE001490	Solanum melongena	India	C2	23.21	25.53	170194341	169375851	99.52	0.074	0.061	-0.01	\
S214	GPE000460	GPE000460	Solanum melongena	Italy	C2	15.26	16.79	111901017	111428312	99.58	0.054	0.111	-0.014	\
S215	GPE065730	GPE065730	Solanum insanum	Sri Lanka	outgroup	14.83	16.31	108758597	108389188	99.66	0.132	-0.061	0.044	\
S216	GPE003520	GPE003520	Solanum melongena	Italy	C2	13.82	15.2	101318521	100614926	99.31	0.088	0.131	-0.059	\
S217	GPE003430	GPE003430	Solanum melongena	Italy	C2	14.57	16.03	106871493	106212952	99.38	0.092	0.189	-0.085	\
S218	GPE003000	GPE003000	Solanum melongena	Italy	C2	14.3	15.73	104872906	104183726	99.34	0.064	0.167	-0.059	\
S219	GPE002800	GPE002800	Solanum melongena	Italy	C2	14.07	15.48	103194171	102650150	99.47	-0.02	0.066	-0.062	\
S220	GPE002090	GPE002090	Solanum melongena	Turkey	C2	16.4	18.04	120270984	119630156	99.47	0.079	0.089	-0.015	\
S221	GPE000450	GPE000450	Solanum melongena	Italy	C3	19.68	21.65	144333628	143592754	99.49	-0.009	0.045	0.059	\
S222	GPE000430	GPE000430	Solanum melongena	Italy	C3	18.4	20.24	134928557	134143192	99.42	0.015	0.02	0.079	\
S223	H15	H15	Solanum melongena	Spain	C2	10.51	11.56	76550599	73800088	96.41	0.073	0.14	-0.046	\
S224	AN-S-26	AN-S-26	Solanum melongena	Spain	C2	12.5	13.75	91065011	88361787	97.03	0.073	0.108	-0.03	\
S225	MM577	MM577	Solanum incanum	Israel	outgroup	10.4	11.43	75728292	73499357	97.06	0.233	-0.143	0.075	\
S226	MM1597	MM1597	Solanum melongena	India	C2	11.91	13.11	86793989	84437246	97.28	0.064	0.026	-0.033	\
S227	IVIA-371	IVIA-371	Solanum melongena	Spain	C2	13.39	14.73	97535188	94536023	96.93	0.091	0.083	-0.021	\
S228	DH_ECAVI	DH_ECAVI	Solanum melongena	Unknown	C2	13.67	15.04	99591497	96133016	96.53	0.095	0.125	-0.047	\
S229	ASI-S-1	ASI-S-1	Solanum melongena	China	C3	5.99	6.59	43651937	42352557	97.02	-0.019	0.039	0.106	\
S230	A0416	A0416	Solanum melongena	Unknown	C1	14.97	16.47	109066650	106015235	97.2	0.012	-0.006	0.039	\
S231	GPE001980 （305E40）	GPE001980 （305E40）	Solanum melongena	Italy	C3	18.02	19.82	196227839	189236242	96.44	0.078	0.074	0.008	\
