# Supplementary material for: Sub-pangenome analysis reveals structural variants associated with fruit color and bacterial wilt resistance in eggplant
Source: Nat Commun. 2026 Feb 23;17:3075. doi: 10.1038/s41467-026-69764-8 (PMC13039718; doi:10.1038/s41467-026-69764-8)
Supplement: Supplementary file 5 — Supplementary Data 2 [file 41467_2026_69764_MOESM5_ESM.xlsx]

## Sheet: Supplementary Data2
Sample ID	Species	HiFi (Gb)	Hi-C (Gb)	Genome size (bp)	Contig N50 (bp)	Contig N90 (bp)	Contig number	Mapping rate (%)	Coverage (%)	Complete BUSCO (%)	Maximum length (bp)	Number of genes	Complete BUSCO (%)	Annotated gene number	Annotated gene rate (%)	Repeat Size(bp)	Repeat percetage (%)	tRNA number	rRNA number	snRNA number	miRNA number	LINE length (bp)	LINE percentage (%)	SINE length (bp)	SINE percentage (%)	LTR length （bp）	LTR percentage (%)	DNA transposon Length (bp)	DNA transposon percentage (%)	Total TE length (bp)	Total TE percentage (%)	Swissprot gene number	Swissprot gene percentage (%)	Nr gene number	Nr gene percentage (%)	KEGG gene number	KEGG gene percentage (%)	InterPro gene number	InterPro gene percentage (%)	GO gene number	GO gene percentage (%)	Pfam gene number	Pfam gene percentage (%)	Unannotated gene number	Unannotated gene percentage (%)	CNGB genome assembly accession number
S001	S. melongena	57.99	99.88	1161296842	49033414	13955085	535	99.73	99.82	98.7	114059986	34775	96.2	34457	99.09	927285714	79.85	1471	2010	573	290	57048442	4.91	1361192	0.12	755420058	65.05	96568072	8.32	927285714	79.85	25719	73.96	34196	98.34	26015	74.81	32246	92.73	22559	64.87	24883	71.55	318	0.91	CNA0146568
S027	S. melongena	40	127.583	1199329039	38731236	9511817	1143	99.8	99.33	99.2	104648345	34425	95.8	33793	98.16	842562158	70.25	4480	11076	579	297	17457298	1.46	176069	0.01	787743367	65.68	19496510	1.63	830580027	69.25	24144	70.14	33444	97.15	24905	72.35	31435	91.31	18252	53.02	23321	67.74	632	1.84	CNA0142774
S054	S. melongena	40	119.168	1179736022	55039772	15050587	855	99.81	99.9	99.5	105114930	35605	95.4	35038	98.41	825120366	69.94	6533	7568	563	301	17054310	1.45	211177	0.02	772929556	65.52	22948518	1.95	813581706	68.96	25587	71.86	34780	97.68	26532	74.52	32670	91.76	19283	54.16	24641	69.21	567	1.59	CNA0142775
S057	S. melongena	46.85	170.19	1139221965	56559444	18802685	500	99.9	99.83	98.7	101442546	36174	97.5	35788	98.94	884530015	77.64	1442	2064	570	297	42517070	3.73	572365	0.05	622124013	54.61	164873337	14.47	884530015	77.64	26471	73.18	35473	98.06	27024	74.71	33398	92.33	23223	64.2	25687	71.01	386	1.07	CNA0146569
S076	S. melongena	36.9	137.898	1172673519	48628386	9579642	694	99.77	99.9	99.4	100356198	34784	95.5	34184	98.3	825847542	70.42	5417	11328	565	293	16097421	1.37	126497	0.01	769229062	65.6	22416221	1.91	813838123	69.4	24252	69.7	33844	97.3	25549	73.5	31767	91.3	18203	52.3	23462	67.5	600	1.7	CNA0142776
S092	S. melongena	31.3	128.747	1149536025	48503972	10753265	289	99.81	99.93	99.3	78395484	34515	96	33891	98.2	808313838	69.96	3662	6356	565	294	17473813	1.51	212456	0.02	757651054	65.58	16808000	1.45	796971446	68.98	24349	70.5	33583	97.3	25196	73	31461	91.2	18271	52.9	23457	68	624	1.8	CNA0142777
S098	S. violaceum	34.1	124.123	1194869048	59666499	20342278	481	99.77	99.91	99.3	104435709	34813	95.3	34210	98.3	821913884	68.79	4297	11751	598	308	16591821	1.39	169621	0.01	768827500	64.34	18713128	1.57	810074912	67.8	24000	68.9	33871	97.3	25259	72.6	31749	91.2	18073	51.9	23438	67.3	603	1.7	CNA0142778
S126	S. melongena	33.9	151.882	1174714626	47312801	11575407	915	99.83	99.93	99.5	101662642	35096	96.1	34468	98.2	826739179	70.38	6350	9797	555	299	17463919	1.49	198573	0.02	770840394	65.62	26458382	2.25	815495690	69.42	24334	69.3	34144	97.3	25536	72.8	31930	91	18217	51.9	23397	66.7	628	1.8	CNA0142779
S181	S. melongena	33.7	132.773	1186200118	42600900	10668530	1148	99.69	99.89	99.4	101997964	34455	95.1	33947	98.5	828947242	69.88	9147	6704	571	287	15927119	1.34	117923	0.01	771468289	65.04	31002046	2.61	817265405	68.9	25463	73.9	33704	97.8	25772	74.8	31701	92	19188	55.7	24905	72.3	508	1.5	CNA0142780
S184	S. melongena	36.6	155.942	1153082367	54803906	20969609	283	99.64	99.9	99.5	104385067	33620	96	33066	98.4	805686654	69.87	2862	6254	569	295	17780586	1.54	163343	0.01	759467205	65.86	14572209	1.26	794236141	68.88	23763	70.7	32747	97.4	24471	72.8	30914	92	17861	53.1	22931	68.2	554	1.6	CNA0142781
S185	S. melongena	34.3	115.469	1168248984	41478141	11698171	619	99.8	99.91	99.5	101068560	35328	96.4	34758	98.4	817122772	69.94	5404	7693	571	295	16484786	1.41	152566	0.01	758809927	64.95	23106792	1.98	805605501	68.96	24834	70.3	34450	97.5	25935	73.4	32228	91.2	18511	52.4	23853	67.5	570	1.6	CNA0142782
HQ-1315	S. melongena		131.73	1152967190	5260801	456472	3197	92.72	91.24		38788041	36582	94.2	34172	93.4	811140000	70.09	2558	2549	554	268	7839119	0.68	1097724	0.09	740919482	64.02	9610656	0.83	216730491	18.73	23891	65.3	34040	93.1	25256	69	29832	81.5	16682	45.6	23192	63.4	2410	6.6
GUIQIE-1	S. melongena		80.72	1155787958	5288280	1470614	644	97.1		96.2	21684445	35018	96.6	31963	91.28	809885587	70.0741	1254	4629	521	116	40748846	3.52573	4201854	0.363559	738270531	63.8777	34268905	2.96507	796892836	68.95	22172	63.32	31756	90.68	22922	65.46	27217	77.72	16043	45.81			3055	8.72
NO211	S. melongena			1060000000	93936497	79911973	14				114463339	36505					64.08
PI 180485	S. melongena	29.73	126.52	1191325091	29162553	8849888	212			97.4	56494060	36847	92.9
PI 196043	S. melongena	30.26		1238532451	28035688	9644395	195			97.3	104603436	37348	93.3
PI 200854	S. melongena	36.33		1161180458	41297819	8207209	289			97.5	106706643	36728	92.9
INS1	S.insanum			1124674445	44588376	10613795	208			99				38551	97.1				3958
