# Supplementary material for: Sub-pangenome analysis reveals structural variants associated with fruit color and bacterial wilt resistance in eggplant
Source: Nat Commun. 2026 Feb 23;17:3075. doi: 10.1038/s41467-026-69764-8 (PMC13039718; doi:10.1038/s41467-026-69764-8)
Supplement: Supplementary file 6 — Supplementary Data 3 [file 41467_2026_69764_MOESM6_ESM.xlsx]

## Sheet: Supplementary Data3
GO Name	GO ID	Enrichment Score	Hits Genes Counts In SelectedSet	Hits Genes Counts In Background	All Genes Counts In SelectedSet	All Genes Counts In Background	Corrected p-value (BH method)	Pangenome version
defense response to other organism	GO:0098542	1.37813	2175	11636	27826	205156	0	11 genomes
defense response to symbiont	GO:0140546	1.56304	1120	5283	27826	205156	0	11 genomes
symbiont-induced defense-related programmed cell death	GO:0034050	2.27918	809	2617	27826	205156	0	11 genomes
defense response to virus	GO:0051607	1.81359	245	996	27826	205156	0	11 genomes
defense response	GO:0006952	1.29057	3082	17607	27826	205156	0	11 genomes
defense response by cell wall thickening	GO:0052482	2.13705	60	207	27826	205156	1.26216e-07	11 genomes
defense response by callose deposition in cell wall	GO:0052544	2.13705	60	207	27826	205156	1.26216e-07	11 genomes
regulation of defense response to virus	GO:0050688	2.21185	51	170	27826	205156	4.42916e-07	11 genomes
defense response by callose deposition	GO:0052542	1.6949	60	261	27826	205156	0.000274859	11 genomes
defense response to Gram-negative bacterium	GO:0050829	1.50066	46	226	27826	205156	0.0205695	11 genomes
regulation of defense response to virus	GO:0050688	2.01522	125	294	66585	315599	9.79093e-14	17 genomes
defense response	GO:0006952	1.27311	8036	29918	66585	315599	1.17491e-13	17 genomes
defense response to other organism	GO:0098542	1.33241	5724	20362	66585	315599	4.72063e-14	17 genomes
symbiont-induced defense-related programmed cell death	GO:0034050	2.01024	2205	5199	66585	315599	4.16776e-14	17 genomes
defense response to virus	GO:0051607	1.79832	667	1758	66585	315599	3.90673e-14	17 genomes
defense response to symbiont	GO:0140546	1.53498	3153	9736	66585	315599	4.87612e-14	17 genomes
defense response by cell wall thickening	GO:0052482	1.73377	139	380	66585	315599	6.93058e-11	17 genomes
defense response by callose deposition in cell wall	GO:0052544	1.73377	139	380	66585	315599	6.93058e-11	17 genomes
symbiont-mediated perturbation of host defense response	GO:0052031	1.56257	120	364	66585	315599	1.0796e-06	17 genomes
defense response to Gram-negative bacterium	GO:0050829	1.50812	140	440	66585	315599	1.12999e-06	17 genomes
defense response by callose deposition	GO:0052542	1.40476	139	469	66585	315599	6.63225e-05	17 genomes
negative regulation of defense response to virus	GO:0050687	1.96129	12	29	66585	315599	0.0493963	17 genomes
Note: Gene Ontology (GO) enrichment analysis was performed using a one-sided hypergeometric test (equivalent to Fisher’s exact test), and P-values were adjusted for multiple testing using the Benjamini–Hochberg (BH) method. GO terms with BH-adjusted p < 0.05 were considered significantly enriched.
