# Supplementary material for: Sub-pangenome analysis reveals structural variants associated with fruit color and bacterial wilt resistance in eggplant
Source: Nat Commun. 2026 Feb 23;17:3075. doi: 10.1038/s41467-026-69764-8 (PMC13039718; doi:10.1038/s41467-026-69764-8)
Supplement: Supplementary file 7 — Supplementary Data 4 [file 41467_2026_69764_MOESM7_ESM.xlsx]

## Sheet: Supplementary Data4
Accessions	Deletions (DEL)	Insertions (INS)	Inversions (INV)	Translocations (TRA)	Total
S181	2686	2515	16	2	5219
S185	3872	3765	31	7	7675
HQ01	5280	6614	48	12	11954
S092	3412	3195	18	5	6630
S126	3477	3346	19	5	6847
S027	3272	3267	9	6	6554
GQ01	4347	4095	33	10	8485
NO211	4999	4273	45	10	9327
PI200	4669	4762	21	6	9458
S184	4472	4464	22	6	8964
S057	4054	4135	37	8	8234
S001	5556	5428	71	31	11086
S054	6420	6218	30	18	12686
PI196	11060	12625	60	26	23771
PI180	9357	10201	55	37	19650
Cumulative Total	76933	78903	515	189	156540
Non-redundant	34938	41064	315	164	76481
Outgroup（Solanum insanum）	14928	9831	166	54	24979
Outgroup（S098）	43018	45534	466	149	89167
