# Supplementary material for: Sub-pangenome analysis reveals structural variants associated with fruit color and bacterial wilt resistance in eggplant
Source: Nat Commun. 2026 Feb 23;17:3075. doi: 10.1038/s41467-026-69764-8 (PMC13039718; doi:10.1038/s41467-026-69764-8)
Supplement: Supplementary file 8 — Supplementary Data 5 [file 41467_2026_69764_MOESM8_ESM.xlsx]

## Sheet: Supplementary Data5
Chromosome	Begin	End	Query	Length	No.
S076.Chr01	65650211	71725946	GQ01	6075735	1
S076.Chr02	1143719	5900934	S185	4757215	2
S076.Chr04	14097692	21998679	PI196	7900987	3
S076.Chr04	50353909	62380969	S181	12027060	4
S076.Chr04	58177601	74777806	S126	16600205	5
S076.Chr06	29215427	36015291	PI180	6799864	6
S076.Chr07	20817339	39536391	HQ01	18719052	7
S076.Chr07	59501174	65098899	PI180	5597725	8
S076.Chr09	14284276	79453007	S184	65168731	9
S076.Chr10	54355773	59402953	S185	5047180	10
S076.Chr10	67810770	80505258	S185	12694488	11
S076.Chr08	30349917	42875858	S001	12525941	12
S076.Chr08	39387293	47157294	S057	7770001	13
S076.Chr02	23567697	30299493	NO211	6731796	14
S076.Chr07	31020174	39390125	NO211	8369951	15
