# Supplementary material for: Sub-pangenome analysis reveals structural variants associated with fruit color and bacterial wilt resistance in eggplant
Source: Nat Commun. 2026 Feb 23;17:3075. doi: 10.1038/s41467-026-69764-8 (PMC13039718; doi:10.1038/s41467-026-69764-8)
Supplement: Supplementary file 9 — Supplementary Data 6 [file 41467_2026_69764_MOESM9_ESM.xlsx]

## Sheet: Supplementary Data6
Variant Types	Total number	Number of variants with derived status inferred	Proportion
Total segregating SNPs	9460130	8840898	0.934543
Intergenic SNPs	8775736	8175548	0.931608
Missense SNPs	64804	62856	0.96994
Synonymous SNPs	35206	34432	0.978015
Insertions ( ≥ 50bp and ≤ 100 kb)	41064	27963	0.680961
Deletions ( ≥ 50bp and ≤ 100 kb)	34938	28523	0.816389
Small deletions (< 50 bp)	957861	809866	0.845494
Small insertions (< 50 bp)	762738	641891	0.841562
Inversions	315	238	0.755556
