# Supplementary material for: Sub-pangenome analysis reveals structural variants associated with fruit color and bacterial wilt resistance in eggplant
Source: Nat Commun. 2026 Feb 23;17:3075. doi: 10.1038/s41467-026-69764-8 (PMC13039718; doi:10.1038/s41467-026-69764-8)
Supplement: Supplementary file 10 — Supplementary Data 7 [file 41467_2026_69764_MOESM10_ESM.xlsx]

## Sheet: Supplementary Data7
Chr ID	Gene ID	Gene-start	Gene-end	Strand	Gene Function	SV-start	SV-end	SV-count		Average of the gene expression		p
								0_0	1_1	0_0	1_1
S076.Chr05	GSAman00015	84829961	84831768	+	Disease resistance protein Roq1-like	84828645	84828646	37	73	21.6279	0.628245	1.25436e-18
S076.Chr07	evm.model.Chr07.1872	100288178	100298745	-	NA	100298856	100298857	46	40	24.9261	59.936	2.41705e-15
S076.Chr05	GSAman00024	85012502	85014223	-	NA	85011833	85011834	62	48	40.8048	6.35883	7.36413e-15
S076.Chr03	evm.model.Chr03.2982	92608360	92609763	-	Pentatricopeptide repeat-containing protein At1g80550, mitochondrial OS=Arabidopsis thaliana OX=3702 GN=At1g80550 PE=1 SV=1	92607477	92607478	61	47	51.4185	29.5891	2.08638e-13
S076.Chr07	evm.model.Chr07.726	27196123	27206731	-	Lariat debranching enzyme OS=Arabidopsis thaliana OX=3702 GN=DBR1 PE=2 SV=1	27208270	27208271	35	65	11.7929	25.6943	4.21827e-13
S076.Chr07	evm.model.Chr07.726	27196123	27206731	-	Lariat debranching enzyme OS=Arabidopsis thaliana OX=3702 GN=DBR1 PE=2 SV=1	27198842	27198843	35	42	11.8181	26.9986	3.61603e-12
S076.Chr09	evm.model.Chr09.70	823633	909471	-	Probable DNA primase large subunit OS=Arabidopsis thaliana OX=3702 GN=At1g67320 PE=2 SV=2	840120	840121	61	47	21.342	11.6472	1.62963e-11
S076.Chr09	evm.model.Chr09.70	823633	909471	-	Probable DNA primase large subunit OS=Arabidopsis thaliana OX=3702 GN=At1g67320 PE=2 SV=2	903164	903165	60	34	21.3585	10.8208	2.32171e-10
S076.Chr03	evm.model.Chr03.2252	83162430	83163026	-	NA	83163559	83163560	38	69	5.68955	16.1768	3.27567e-10
S076.Chr11	evm.model.Chr11.152	1734633	1745443	-	Senescence-associated protein SPA15, chloroplastic OS=Ipomoea batatas OX=4120 GN=SPA15 PE=2 SV=1	1736889	1736890	36	73	34.7247	19.2453	9.89507e-10
S076.Chr05	evm.model.Chr05.2680	85141380	85147287	-	Apyrase 2 OS=Arabidopsis thaliana OX=3702 GN=APY2 PE=1 SV=1	85144564	85144565	54	53	71.6572	43.5698	9.37398e-09
S076.Chr09	evm.model.Chr09.70	823633	909471	-	Probable DNA primase large subunit OS=Arabidopsis thaliana OX=3702 GN=At1g67320 PE=2 SV=2	852698	852699	71	35	19.7849	10.7819	1.12816e-08
S076.Chr01	evm.model.Chr01.2203	24700839	24712886	-	Autophagy-related protein 8i OS=Arabidopsis thaliana OX=3702 GN=ATG8I PE=1 SV=1	24709852	24709853	46	57	146.208	95.4575	1.55617e-08
S076.Chr01	evm.model.Chr01.2203	24700839	24712886	-	Autophagy-related protein 8i OS=Arabidopsis thaliana OX=3702 GN=ATG8I PE=1 SV=1	24713417	24713418	47	58	145.17	95.8029	1.88062e-08
S076.Chr12	evm.model.Chr12.1979	74928353	74935652	+	BEL1-like homeodomain protein 1 OS=Arabidopsis thaliana OX=3702 GN=BLH1 PE=1 SV=1	74931486	74931487	31	61	172.16	361.549	2.70892e-08
S076.Chr03	evm.model.Chr03.3889	100813641	100819002	-	3-oxoacyl-[acyl-carrier-protein] synthase II, chloroplastic OS=Arabidopsis thaliana OX=3702 GN=KAS2 PE=1 SV=1	100812841	100812842	40	67	46.735	30.1281	1.86528e-07
S076.Chr04	evm.model.Chr04.246	2973795	2978688	+	Probable beta-1,3-galactosyltransferase 14 OS=Arabidopsis thaliana OX=3702 GN=B3GALT14 PE=2 SV=1	2974809	2974810	62	36	22.411	14.7571	2.08418e-07
S076.Chr04	evm.model.Chr04.261	3102721	3122986	-	Gamma-glutamyl hydrolase 2 OS=Arabidopsis thaliana OX=3702 GN=GGH2 PE=1 SV=2	3106032	3106033	77	32	35.6566	23.8121	2.38231e-07
S076.Chr10	evm.model.Chr10.2897	85558287	85565304	-	Protein DETOXIFICATION 24 OS=Arabidopsis thaliana OX=3702 GN=DTX24 PE=2 SV=1	85564006	85564007	61	34	15.288	34.3815	2.59101e-07
S076.Chr05	evm.model.Chr05.2375	81931743	81933327	+	RING-H2 finger protein ATL54 OS=Arabidopsis thaliana OX=3702 GN=ATL54 PE=2 SV=2	81933187	81933188	59	46	20.862	10.4672	4.04758e-07
S076.Chr05	evm.model.Chr05.518	6283732	6289248	-	ATP-dependent Clp protease proteolytic subunit 5, chloroplastic OS=Arabidopsis thaliana OX=3702 GN=CLPP5 PE=1 SV=1	6284667	6284668	48	54	133.953	100.558	8.4654e-07
S076.Chr05	evm.model.Chr05.2375	81931743	81933327	+	RING-H2 finger protein ATL54 OS=Arabidopsis thaliana OX=3702 GN=ATL54 PE=2 SV=2	81930951	81930952	58	46	21.0047	10.6517	1.06504e-06
S076.Chr10	evm.model.Chr10.2563	81999396	82023190	+	NA	81999889	81999890	59	46	5.63669	19.3387	1.56902e-06
S076.Chr07	evm.model.Chr07.2762	114745732	114750443	+	Glucose-6-phosphate/phosphate translocator 1, chloroplastic OS=Arabidopsis thaliana OX=3702 GN=GPT1 PE=1 SV=1	114744377	114744378	70	33	170.487	123.012	2.72425e-06
S076.Chr08	evm.model.Chr08.2820	93579214	93580290	-	Uncharacterized protein At1g01500 OS=Arabidopsis thaliana OX=3702 GN=At1g01500 PE=2 SV=1	93581780	93581781	31	80	9.53655	22.1365	6.21747e-06
S076.Chr01	evm.model.Chr01.2081	22376948	22381150	-	Pheophytinase, chloroplastic OS=Arabidopsis thaliana OX=3702 GN=PPH PE=1 SV=1	22382478	22382479	70	31	58.8756	86.821	6.26445e-06
S076.Chr06	evm.model.Chr06.2372	85983921	86006222	+	General transcription factor 3C polypeptide 3 OS=Homo sapiens OX=9606 GN=GTF3C3 PE=1 SV=1	86006633	86006634	69	32	19.2213	25.3656	2.64476e-05
S076.Chr03	evm.model.Chr03.3486	97310346	97331946	-	Ribonuclease TUDOR 1 OS=Arabidopsis thaliana OX=3702 GN=TSN1 PE=1 SV=1	97333730	97333731	64	41	132.083	94.5295	2.90549e-05
S076.Chr01	evm.model.Chr01.4128	106704431	106726042	-	BTB/POZ and MATH domain-containing protein 4 OS=Arabidopsis thaliana OX=3702 GN=BPM4 PE=1 SV=1	106727312	106727313	47	54	38.4674	31.8443	3.86049e-05
S076.Chr06	evm.model.Chr06.3095	92554595	92560990	+	ABC transporter F family member 1 OS=Arabidopsis thaliana OX=3702 GN=ABCF1 PE=2 SV=1	92553793	92553794	61	49	12.7315	18.0309	5.59181e-05
S076.Chr03	evm.model.Chr03.3888	100806008	100812761	+	25.3 kDa vesicle transport protein OS=Arabidopsis thaliana OX=3702 GN=SEC22 PE=2 SV=1	100812841	100812842	40	67	113.856	82.5294	7.19998e-05
S076.Chr02	evm.model.Chr02.3134	79020289	79023959	-	WAT1-related protein At3g28050 OS=Arabidopsis thaliana OX=3702 GN=At3g28050 PE=2 SV=1	79024540	79024541	49	52	14.5369	6.19815	0.00010894
S076.Chr12	evm.model.Chr12.2115	76754603	76765151	+	Increased DNA methylation 1 OS=Arabidopsis thaliana OX=3702 GN=IDM1 PE=1 SV=1	76765064	76765065	57	36	28.7547	24.3391	0.000177858
S076.Chr08	evm.model.Chr08.1625	74314158	74320514	-	Peptidyl-tRNA hydrolase 2, mitochondrial OS=Bos taurus OX=9913 GN=PTRH2 PE=2 SV=1	74314673	74314674	56	45	20.2095	16.5474	0.000356888
S076.Chr07	evm.model.Chr07.318	5587304	5625068	-	Calcium-transporting ATPase 8, plasma membrane-type OS=Arabidopsis thaliana OX=3702 GN=ACA8 PE=1 SV=1	5617460	5617461	56	46	164.03	116.203	0.000488532
S076.Chr03	evm.model.Chr03.3531	97762352	97765776	+	Probable inactive receptor kinase At1g48480 OS=Arabidopsis thaliana OX=3702 GN=RKL1 PE=1 SV=1	97766393	97766394	51	44	23.9978	45.3807	0.000556701
S076.Chr05	evm.model.Chr05.191	2458266	2467370	-	NA	2460692	2460693	39	56	22.1667	16.3999	0.000610953
S076.Chr06	evm.model.Chr06.116	1673172	1681586	+	Probable serine/threonine-protein kinase ndrA OS=Dictyostelium discoideum OX=44689 GN=ndrA PE=3 SV=1	1671886	1671887	56	45	15.2214	6.17262	0.000710263
S076.Chr01	evm.model.Chr01.3871	100750167	100769354	+	Ubiquitin C-terminal hydrolase 12 OS=Arabidopsis thaliana OX=3702 GN=UBP12 PE=1 SV=2	100770272	100770273	44	58	47.6782	62.2638	0.00103872
S076.Chr01	evm.model.Chr01.1797	18150952	18153024	+	Probable purine permease 11 OS=Arabidopsis thaliana OX=3702 GN=PUP11 PE=1 SV=1	18153819	18153820	60	46	16.6803	20.4655	0.00108726
S076.Chr01	evm.model.Chr01.4208	108234074	108267274	-	Biotin carboxylase 1, chloroplastic OS=Populus trichocarpa OX=3694 GN=POPTRDRAFT_831870 PE=2 SV=1	108249624	108249625	42	62	85.4188	104.118	0.00145639
S076.Chr01	evm.model.Chr01.1244	12062857	12065423	-	NA	12065850	12065851	45	66	14.4283	19.9533	0.00152319
S076.Chr03	evm.model.Chr03.3215	95005462	95010912	+	ABC transporter B family member 25 OS=Oryza sativa subsp. japonica OX=39947 GN=ABCB25 PE=2 SV=1	95004641	95004642	64	43	26.0039	22.2346	0.00217047
S076.Chr08	evm.model.Chr08.2098	85266178	85281327	-	Formin-like protein 14 OS=Arabidopsis thaliana OX=3702 GN=FH14 PE=3 SV=3	85269324	85269325	57	42	11.1728	9.68731	0.0022507
S076.Chr06	evm.model.Chr06.114	1662915	1664397	-	H/ACA ribonucleoprotein complex subunit 3-like protein OS=Arabidopsis thaliana OX=3702 GN=At2g20490 PE=3 SV=2	1664848	1664849	43	62	58.7498	40.3585	0.00230585
S076.Chr03	evm.model.Chr03.3937	101201251	101207784	-	Alanine aminotransferase 2, mitochondrial OS=Arabidopsis thaliana OX=3702 GN=ALAAT2 PE=1 SV=1	101208744	101208745	59	37	41.6954	57.6497	0.00247612
S076.Chr12	evm.model.Chr12.1827	72751978	72752799	-	NA	72750459	72750460	55	40	8.42153	12.5433	0.00266625
S076.Chr03	evm.model.Chr03.2243	83009843	83012656	+	Probable methyltransferase PMT15 OS=Arabidopsis thaliana OX=3702 GN=At4g00750 PE=2 SV=1	83009617	83009618	43	60	113.158	211.51	0.0027056
S076.Chr04	evm.model.Chr04.2584	82013957	82017294	+	NA	82017932	82017933	51	55	703.343	537.802	0.00321309
S076.Chr06	evm.model.Chr06.2425	86539424	86542322	+	Subtilisin-like protease SBT1.4 OS=Arabidopsis thaliana OX=3702 GN=SBT1.4 PE=2 SV=1	86542281	86542282	37	66	108.225	77.6123	0.00384677
S076.Chr06	evm.model.Chr06.2000	80981199	80987230	+	Pre-rRNA-processing protein TSR2 OS=Saccharomyces cerevisiae (strain ATCC 204508 / S288c) OX=559292 GN=TSR2 PE=1 SV=2	80986579	80986580	39	60	38.7695	32.3857	0.00385213
S076.Chr11	evm.model.Chr11.271	2998909	3006994	-	Zinc finger CCCH domain-containing protein ZFN-like OS=Pisum sativum OX=3888 PE=2 SV=1	3002628	3002629	74	33	74.4757	68.8545	0.003931
S076.Chr11	evm.model.Chr11.271	2998909	3006994	-	Zinc finger CCCH domain-containing protein ZFN-like OS=Pisum sativum OX=3888 PE=2 SV=1	3007624	3007625	70	34	76.1714	68.3659	0.00398629
S076.Chr06	evm.model.Chr06.2877	90692208	90699284	-	Probable protein S-acyltransferase 7 OS=Arabidopsis thaliana OX=3702 GN=PAT07 PE=1 SV=1	90700262	90700263	46	58	49.2191	55.7745	0.00438342
S076.Chr02	evm.model.Chr02.1130	58351664	58367609	-	WPP domain-interacting tail-anchored protein 1 OS=Arabidopsis thaliana OX=3702 GN=WIT1 PE=1 SV=2	58364978	58364979	67	34	20.2233	23.3288	0.00559923
S076.Chr12	evm.model.Chr12.1827	72751978	72752799	-	NA	72750791	72750792	59	41	8.47298	12.2921	0.0056354
S076.Chr04	evm.model.Chr04.262	3123868	3150304	+	Protein trichome birefringence-like 42 OS=Arabidopsis thaliana OX=3702 GN=TBL42 PE=3 SV=1	3125784	3125785	44	59	16.1978	13.2452	0.00583793
S076.Chr09	evm.model.Chr09.2069	81623966	81633783	+	Peptidyl-prolyl cis-trans isomerase CYP63 OS=Arabidopsis thaliana OX=3702 GN=CYP63 PE=1 SV=1	81622511	81622512	68	37	50.0121	56.4959	0.00639644
S076.Chr06	evm.model.Chr06.114	1662915	1664397	-	H/ACA ribonucleoprotein complex subunit 3-like protein OS=Arabidopsis thaliana OX=3702 GN=At2g20490 PE=3 SV=2	1666170	1666171	35	57	55.7929	42.8914	0.0065373
S076.Chr10	evm.model.Chr10.3198	88177806	88201338	-	FH protein interacting protein FIP2 OS=Arabidopsis thaliana OX=3702 GN=FIP2 PE=1 SV=1	88201656	88201657	66	33	32.2465	26.8748	0.00778205
S076.Chr03	evm.model.Chr03.3253	95422584	95427118	-	NA	95427481	95427482	76	31	13.9825	10.7791	0.00915608
S076.Chr11	evm.model.Chr11.1091	21154089	21164231	-	CBS domain-containing protein CBSX6 OS=Arabidopsis thaliana OX=3702 GN=CBSX6 PE=1 SV=1	21162068	21162069	48	53	43.6865	48.2285	0.00947733
S076.Chr02	evm.model.Chr02.2489	73394755	73397844	+	Zinc finger protein ENHYDROUS OS=Arabidopsis thaliana OX=3702 GN=ENY PE=1 SV=1	73399110	73399111	41	53	21.9513	17.112	0.0104933
S076.Chr10	evm.model.Chr10.1833	68016577	68020271	+	WD repeat-containing protein 44 OS=Bos taurus OX=9913 GN=WDR44 PE=1 SV=1	68015957	68015958	63	43	13.8574	17.5693	0.0108361
S076.Chr12	evm.model.Chr12.941	24195638	24222936	+	2-alkenal reductase (NADP(+)-dependent) OS=Nicotiana tabacum OX=4097 GN=DBR PE=1 SV=1	24216084	24216085	32	67	51.9722	59.5364	0.0119377
S076.Chr06	evm.model.Chr06.2106	82714184	82722957	+	Putative casein kinase II subunit beta-4 OS=Arabidopsis thaliana OX=3702 GN=CKB4 PE=1 SV=1	82724342	82724343	39	66	97.8777	82.0074	0.0120681
S076.Chr05	evm.model.Chr05.82	1091801	1093211	+	Delta(8)-fatty-acid desaturase OS=Helianthus annuus OX=4232 GN=sld1 PE=1 SV=1	1094027	1094028	36	72	0.769325	68.0574	0.0127672
S076.Chr12	evm.model.Chr12.96	1154528	1162747	+	Fe-S cluster assembly factor HCF101, chloroplastic OS=Arabidopsis thaliana OX=3702 GN=HCF101 PE=1 SV=1	1160635	1160636	60	42	34.8975	26.1212	0.0129483
S076.Chr11	evm.model.Chr11.3002	105451690	105457728	-	TGACG-sequence-specific DNA-binding protein TGA-1A OS=Nicotiana tabacum OX=4097 GN=TGA1A PE=1 SV=1	105451938	105451939	71	34	19.7706	7.20074	0.013049
S076.Chr01	evm.model.Chr01.687	6367599	6374854	-	Embryo-specific protein ATS3A OS=Arabidopsis thaliana OX=3702 GN=ATS3A PE=1 SV=1	6375409	6375410	64	39	22.0828	23.8926	0.013202
S076.Chr04	evm.model.Chr04.2449	80667393	80671871	-	Protein TIC 22, chloroplastic OS=Arabidopsis thaliana OX=3702 GN=TIC22 PE=1 SV=1	80673509	80673510	58	45	19.3484	22.079	0.0137611
S076.Chr03	evm.model.Chr03.3556	98019751	98023883	+	Ras-related protein RABA6a OS=Arabidopsis thaliana OX=3702 GN=RABA6A PE=2 SV=1	98024248	98024249	55	46	35.312	28.5972	0.0171585
S076.Chr10	evm.model.Chr10.2852	85010933	85021007	+	NA	85011325	85011326	55	50	43.112	39.4092	0.0182612
S076.Chr10	evm.model.Chr10.2863	85128230	85130031	+	NA	85126824	85126825	65	38	70.0892	18.2157	0.0188871
S076.Chr03	evm.model.Chr03.2355	84717130	84736324	-	Protein RRC1 OS=Arabidopsis thaliana OX=3702 GN=RRC1 PE=1 SV=1	84736781	84736782	52	51	40.3194	44.4484	0.0226699
S076.Chr02	evm.model.Chr02.3226	79711386	79715628	+	Uncharacterized membrane protein At3g27390 OS=Arabidopsis thaliana OX=3702 GN=At3g27390 PE=1 SV=2	79710792	79710793	33	40	69.0652	56.0035	0.0227435
S076.Chr05	evm.model.Chr05.2467	83010122	83017479	-	Trimethylguanosine synthase OS=Rattus norvegicus OX=10116 GN=Tgs1 PE=1 SV=1	83019002	83019003	59	52	15.6519	13.1136	0.0234324
S076.Chr02	evm.model.Chr02.3250	79885389	79890375	-	Cytochrome c1-1, heme protein, mitochondrial OS=Solanum tuberosum OX=4113 GN=CYCL PE=2 SV=1	79890694	79890695	78	33	101.556	110.815	0.0254683
S076.Chr09	evm.model.Chr09.275	3436981	3441056	+	Protein IQ-DOMAIN 2 OS=Arabidopsis thaliana OX=3702 GN=IQD2 PE=1 SV=1	3435830	3435831	50	53	16.9951	14.4657	0.0277623
S076.Chr07	evm.model.Chr07.104	1667428	1688016	+	DEAD-box ATP-dependent RNA helicase 1 OS=Arabidopsis thaliana OX=3702 GN=RH1 PE=2 SV=3	1671181	1671182	38	65	19.7106	17.954	0.0284842
S076.Chr12	evm.model.Chr12.96	1154528	1162747	+	Fe-S cluster assembly factor HCF101, chloroplastic OS=Arabidopsis thaliana OX=3702 GN=HCF101 PE=1 SV=1	1155573	1155574	58	35	35.7359	27.4639	0.0289077
S076.Chr09	evm.model.Chr09.271	3401264	3417452	-	Lipid phosphate phosphatase gamma OS=Arabidopsis thaliana OX=3702 GN=LPPG PE=1 SV=1	3408409	3408410	46	47	33.3283	38.1738	0.0289934
S076.Chr01	evm.model.Chr01.931	9107858	9114997	-	Exopolyphosphatase OS=Pseudomonas aeruginosa (strain ATCC 15692 / DSM 22644 / CIP 104116 / JCM 14847 / LMG 12228 / 1C / PRS 101 / PAO1) OX=208964 GN=ppx PE=1 SV=1	9114964	9114965	42	52	15.8137	17.502	0.031081
S076.Chr05	evm.model.Chr05.2873	87233147	87238489	-	NA	87232144	87232145	69	33	44.8594	38.0688	0.0324553
S076.Chr06	evm.model.Chr06.161	2704793	2725439	+	SEC23-interacting protein OS=Homo sapiens OX=9606 GN=SEC23IP PE=1 SV=1	2722841	2722842	48	41	41.32	38.08	0.0333591
S076.Chr11	evm.model.Chr11.2504	98150422	98160915	+	Vacuolar-sorting protein BRO1 OS=Arabidopsis thaliana OX=3702 GN=BRO1 PE=1 SV=1	98155919	98155920	63	37	50.3971	44.8605	0.0346696
S076.Chr02	evm.model.Chr02.2722	75450942	75457007	+	Molybdate-anion transporter OS=Mus musculus OX=10090 GN=Mfsd5 PE=2 SV=1	75457153	75457154	70	31	13.2826	14.9866	0.034899
S076.Chr03	evm.model.Chr03.2245	83044160	83048362	+	Protein IQ-DOMAIN 22 OS=Arabidopsis thaliana OX=3702 GN=IQD22 PE=1 SV=1	83043668	83043669	44	45	52.1273	46.2951	0.0382617
S076.Chr09	evm.model.Chr09.2696	92142038	92145419	-	Cyanate hydratase OS=Medicago truncatula OX=3880 GN=CYN PE=2 SV=1	92140811	92140812	68	36	108.488	125.908	0.0419136
S076.Chr08	evm.model.Chr08.2307	88023063	88024874	+	FCS-Like Zinc finger 2 OS=Arabidopsis thaliana OX=3702 GN=FLZ2 PE=1 SV=1	88021677	88021678	57	40	254.581	159.725	0.0434894
S076.Chr11	evm.model.Chr11.287	3149852	3162093	+	Mitochondrial proton/calcium exchanger protein OS=Gallus gallus OX=9031 GN=LETM1 PE=2 SV=1	3158470	3158471	59	46	28.6998	32.7285	0.0442381
S076.Chr05	evm.model.Chr05.2873	87233147	87238489	-	NA	87238912	87238913	70	33	44.9903	38.54	0.045108
S076.Chr05	evm.model.Chr05.2874	87239754	87240248	-	Zinc finger A20 and AN1 domain-containing stress-associated protein 5 OS=Arabidopsis thaliana OX=3702 GN=SAP5 PE=2 SV=1	87238912	87238913	70	33	709.759	857.048	0.0490326
Note: The p values indicate significantly different values (p < 0.05) calculated using unpaired t-test (two sided).
