# Supplementary material for: Sub-pangenome analysis reveals structural variants associated with fruit color and bacterial wilt resistance in eggplant
Source: Nat Commun. 2026 Feb 23;17:3075. doi: 10.1038/s41467-026-69764-8 (PMC13039718; doi:10.1038/s41467-026-69764-8)
Supplement: Supplementary file 11 — Supplementary Data 8 [file 41467_2026_69764_MOESM11_ESM.xlsx]

## Sheet: Supplementary Data8
Variation types	Total variation no. (%)	Ref-based (GATK, SVGAP)	Ref-free (PGGB)
SNP	Total SNP no.	3698811	1842596
	overlapped SNP region (extended ±2Kb)	3071623	1798572
	overlapped SNP region (extended ±2Kb) / total SNP no. (%)	0.830435	0.976108
InDel	Total InDel no.	349227	359952
	overlapped InDel region (extended ±5Kb)	305627	319608
	overlapped InDel region (extended ±5Kb) / total InDel no. (%)	0.875153	0.887918
SV	Total SV no.	31672	20854
	overlapped SV region (extended ±10Kb)	22184	15173
	overlapped SV region (extended ±10Kb) / total SV no. (%)	0.700429	0.727582
