# Supplementary material for: Sub-pangenome analysis reveals structural variants associated with fruit color and bacterial wilt resistance in eggplant
Source: Nat Commun. 2026 Feb 23;17:3075. doi: 10.1038/s41467-026-69764-8 (PMC13039718; doi:10.1038/s41467-026-69764-8)
Supplement: Supplementary file 12 — Supplementary Data 9 [file 41467_2026_69764_MOESM12_ESM.xlsx]

## Sheet: Supplementary Data9
VariantID in S076	Variant type	Ref allele	Alt allele	p value	-Log10(p value)	Chromosome	Start	End	Number of SNPs in candidate region	associated candidate genes	Gene name	Number of SNPs in candidate gene region	Gene description	Reference
Chr05_78862082	SNP	C	A	7.67743e-07	6.11478	5	78462082	79262082	1	evm.model.Chr05.2188	SmUFGT	1	UFGT catalyzes the glycosylation of anthocyanins by transferring the glucose group of UDP-glucose to anthocyanins to form anthocyanin glycosides	Zhou et al., Int. J. Mol. Sci. 2022, 23, 13475.
Chr05_82567308	SNP	C	T	4.40939e-07	6.35562	5	82167308	82967308	1	evm.model.Chr05.2411	SmAT	1
Chr05_1734544	SV	T	TTAATAGCAACCAACGTGAGCTGTGGTGCAGTAGTGAGACTACTTCACTTTGAAATCTCGAGTTAAAGTCCTGGTATGAAGAA	7.4622e-06	5.12713	5	1734544	1734627				0
Chr06_91870551	SNP	A	C	8.09492e-08	7.09179	6	91470551	92270551	1	evm.model.Chr06.3073	SmC4H	0	C4H is the known key enzyme shunting molecules to HCAAs or pigments	Zhou et al., Int. J. Mol. Sci. 2022, 23, 13475.
Chr07_97711723	SNP	T	C	3.07109e-09	8.51271	7	97311723	98111723	1	evm.model.Chr07.1783	SmHCT	1	HCT belongs to the family of plant acyltransferases, which can catalyze the formation of esters or amide compounds from shikimic acid and other substrates using a variety of acyl-Coenzymes.	Yang et al., Plant Sci. 2024, 341, 112014.
Chr09_90862412	SV	T	TATTTTAGAAAAGCTCGTTTATGACCCCTGTAACAATAATGACTTCTCTAATGCCTTCACTAATGATGACTTCTCCAATGTTCCCTGTAATGTTTCCTCCAACGACACCACAAATGGACCCTTCAATGAATATCCCCCAATGGGTGCATTAATGCCATTGAATAACTATCTGAACAACTCCATTAGCTTTACACAGCGTCCAACATTGTCTTAGTTGGTGGACTCGAATAATGATAATGTAATGACTTTATTTTATTATTCATATTTCAACATCATTAATGTTCAAAATCCAACATTAATGGCTTTTCTATTGTCTGGTCCCGTGTTTCCTCTAGTGATGCCACAAATGGCCCTTCAATGCAGATCACCTTGATGGGTGCATCA	5.57314e-06	5.2539	9	90862412	90862796
Chr10_68483206	SV	TGAACATGTCACGTCCCGGTTTAGGGGCCGTGACTGACACCCATTTAGGGTGTCCAGAACATAAATCAAATTAGAATTCAGAATAAGTTACTATTCGTTTTAGGAAAATTTGGGCAGAGTTTCTTTTGTAATACTGACTAGCCACCTGAAACAGAAAACAACAGCGAACCCAGAGAATCACAGAATATACATAACAGATATATACGCGGGCCGACAAGGTCACCGCTGCGGTCCTGCCGCCTAATAAACATAATGAATAAACAGAATGAACAAACAGGTGGCAAGTCTGGTATTAAACAATATTCATAAAGCATACACTGAATTTCTGACGGGACCCATACACACAGACTGTCCACAGACCTCTAATACAGACAACAGAATCAGACAGACCGAAATACA…	T	1.01716e-08	7.99261	10	68483206	68019038
Chr10_72701696	SNP	A	T	2.21392e-13	12.6548	10	72301696	73101696	75	evm.model.Chr10.2098	SmCHI	0	CHI catalyzes the conversion of chalcone to dihydroflavonol, an intermediate step in anthocyanin synthesis	Jiang et al., Acta Physiol Plant. 2016, 38, 163.
Chr10_72411150	InDel	GAAAAA	GAAAA	8.21152e-06	5.09	10	72011150	72811150	14			1
Chr10_80505559	SNP	T	C	1.13325e-42	41.9457	10	80105559	80905559	97	evm.model.Chr10.2473.1; evm.model.Chr10.2464	SmPAL,SmMYB1	0;17	PAL is the first key enzyme in the phenylpropane pathway, catalyzing the conversion of phenylalanine to cinnamic acid	He at al., BMC Genomics. 2019, 20, 678.
Chr10_80519453	InDel	TGCTAGA	T	5.25384e-25	24.28	10	80119453	80919453	13	evm.model.Chr10.2473.1; evm.model.Chr10.2464	SmPAL,SmMYB1	0; 4	MYB is a transcription factor that plays a key regulatory role in the anthocyanin synthesis pathway. It interacts with bHLH, WD40 and other transcription factors to regulate the expression of anthocyanin synthesis genes, and then affects the biosynthesis of anthocyanin and the accumulation of plant pigments and color formation.	You et al., Hortic Res. 2023, 10(2):uhac268.
Chr10_84059757	SNP	T	C	1.98201e-09	8.70289	10	83659757	84459757	2	evm.model.Chr10.2780	Sm3GT	0	3GT is responsible for the transfer of glucose groups in the anthocyanin biosynthetic pathway to produce anthocyanin-3-O-glucosides	Zhang et al., J Agric Food Chem. 2014, 62(13):2906-2912.
Note: P values were calculated using a two-sided Wald test based on a linear mixed model.
