# Supplementary material for: Sub-pangenome analysis reveals structural variants associated with fruit color and bacterial wilt resistance in eggplant
Source: Nat Commun. 2026 Feb 23;17:3075. doi: 10.1038/s41467-026-69764-8 (PMC13039718; doi:10.1038/s41467-026-69764-8)
Supplement: Supplementary file 13 — Supplementary Data 10 [file 41467_2026_69764_MOESM13_ESM.xlsx]

## Sheet: Supplementary Data10
Variation types	GWAS associated variation no. (%)	Fruit color trait		Bacterial wilt resistance trait
		ref-based (GATK, SVGAP)	PGGB	ref-based (GATK, SVGAP)	PGGB
SNP	associated SNP	3055	373	3262	1039
	overlapped associated SNP region (extended ±2Kb)	1244	364	1675	755
	overlapped associated SNP region (extended ±2Kb) /associated SNP no. (%)	0.407201	0.975871	0.513489	0.72666
InDel	associated InDel	167	51	488	194
	overlapped associated InDel region (extended ±2Kb)	72	50	172	100
	overlapped associated InDel region (extended ±2Kb) /associated InDel no. (%)	0.431138	0.980392	0.352459	0.515464
SV	associated SV	8	1	22	10
	overlapped SV	0	0	0	0
	overlapped SV no./associated SV no. (%)	0	0	0	0
