# Supplementary material for: Sub-pangenome analysis reveals structural variants associated with fruit color and bacterial wilt resistance in eggplant
Source: Nat Commun. 2026 Feb 23;17:3075. doi: 10.1038/s41467-026-69764-8 (PMC13039718; doi:10.1038/s41467-026-69764-8)
Supplement: Supplementary file 14 — Supplementary Data 11 [file 41467_2026_69764_MOESM14_ESM.xlsx]

## Sheet: Supplementary Data11
Sample ID	Location	Fruit color	Inversion	InDel
S001	Malaysia	Purple	0	0_0
S002	Malaysia	Purple	0	0_0
S003	Vietnam	Purple	1	0_0
S004	Malaysia	Green	0	0_0
S005	Guangdong_China	Purple	1	0_0
S006	Malaysia	Purple-Green	0	0_0
S007	Guangdong_China	Green	0	0_0
S008	Guangdong_China	Green-White	0	0_0
S009	Thailand	White	0	0_0
S010	Thailand	Purple	0	0_0
S011	Thailand	White	0	1_1
S012	Unknown	Purple	1	0_0
S013	Guangdong_China	Purple	0	0_0
S014	Thailand	Purple	0	0_0
S015	Vietnam	White	0	0_0
S016	Vietnam	White	0	9_9
S017	Thailand	White	0	0_0
S018	Thailand	White-Green	0	0_0
S019	Thailand	Purple-Green	0	0_0
S020	Thailand	Green	0	0_0
S021	Vietnam	Purple	0	0_0
S022	Thailand	White-Green	0	9_9
S023	Vietnam	White-Green	0	1_1
S024	Thailand	White-Green	0	0_0
S025	Vietnam	Purple	0	0_0
S026	Guangdong_China	Purple	1	0_0
S027	Guangdong_China	Purple	1	0_0
S028	Guangdong_China	Purple	1	0_0
S029	Guangdong_China	Purple	1	0_0
S030	Guangdong_China	Purple	1	0_0
S031	Zhejiang_China	Purple	1	0_0
S032	Gansu_China	Purple	1	0_0
S033	Shanxi_China	Purple	1	0_0
S034	Shanxi_China	Purple	1	0_0
S035	Taiwan_China	Purple	1	0_0
S036	Unknown	Green	0	1_1
S037	Shanxi_China	Green	0	1_1
S038	Guangdong_China	Purple	0	0_0
S039	Netherlands	Green	0	0_0
S040	Vietnam	Purple	0	0_0
S041	France	Green	0	0_0
S042	Guangdong_China	Purple-Green	1	0_0
S043	Malaysia	White-Green	0	0_0
S044	Malaysia	Purple	0	0_0
S045	Malaysia	Purple	1	0_0
S046	Guangdong_China	Purple	1	0_0
S047	Guangdong_China	Purple	1	0_0
S048	Guangdong_China	Purple	1	0_0
S049	Guangdong_China	Purple	1	0_0
S050	Guangdong_China	Purple	0	0_0
S051	Guangdong_China	Purple	1	0_0
S052	Guangdong_China	Purple	1	0_0
S053	Guangdong_China	Purple	1	0_0
S054	India	Green-White	0	0_0
S055	India	Purple	0	0_0
S056	Vietnam	Purple	0	9_9
S057	Netherlands	White	0	1_1
S058	Guangdong_China	Purple	1	0_0
S059	Guangdong_China	Purple	1	0_0
S060	Guangdong_China	Purple-Green	1	0_0
S061	Hongkong_China	Purple	1	0_0
S062	Guangdong_China	Green	0	1_1
S063	Guangdong_China	Purple	1	0_0
S064	Guangdong_China	Purple	0	0_0
S065	Shanxi_China	Green	0	1_1
S066	Indonesia	Green	0	1_1
S067	Anhui_China	Purple	1	0_0
S068	Guangdong_China	Purple	1	0_0
S069	Guangdong_China	Purple	1	0_0
S070	Malaysia	Purple	0	0_0
S071	Malaysia	Purple	0	0_0
S072	Guangdong_China	Purple	0	0_0
S073	Shanxi_China	Purple	1	0_0
S074	Unknown	Purple	0	0_0
S075	South_America	Purple	0	0_0
S076	Guangdong_China	Purple	1	0_0
S077	Guangdong_China	Green	0	0_0
S078	Guangdong_China	Purple	0	0_0
S079	Guangdong_China	White	0	1_1
S080	Guangdong_China	Purple	1	0_0
S081	Guangdong_China	Purple	1	0_0
S082	Guangdong_China	Purple	1	0_0
S083	Hainan_China	Purple	1	0_0
S084	Guangdong_China	Purple	0	0_0
S085	Malaysia	Purple	0	0_0
S086	Guangdong_China	Purple	0	0_0
S087	Guangdong_China	Purple	0	0_0
S088	Guangdong_China	Purple	1	0_0
S089	Guangdong_China	Purple	1	0_0
S090	Guangdong_China	Purple	0	0_0
S091	South_America	Purple	0	0_0
S092	South_America	Purple	1	0_0
S093	Guangdong_China	Purple	1	0_0
S094	Guangdong_China	Green	0	0_0
S095	Guangdong_China	Green	1	0_0
S096	Guangdong_China	White	0	0_0
S098	Guangdong_China	Green	0	0_9
S099	Hebei_China	White	0	1_1
S100	Guangxi_China	White	0	1_1
S101	Guangdong_China	Purple	1	0_0
S102	Guangdong_China	Purple	1	0_0
S103	Guangdong_China	Purple	1	0_0
S104	Guangdong_China	Purple	1	0_0
S105	Shanxi_China	Purple	1	0_0
S106	Guangdong_China	Purple	1	0_0
S107	Shanxi_China	Purple	0	0_0
S108	Shanxi_China	Purple	1	0_0
S109	Shanxi_China	Purple	1	0_0
S110	Guangdong_China	Green	0	1_1
S111	Unknown	White	0	1_1
S112	Guangdong_China	Purple	1	0_0
S113	Guangdong_China	Purple	1	0_0
S114	Zhejiang_China	Purple	1	0_0
S115	Guangdong_China	Purple	1	0_0
S116	Gansu_China	Purple	1	0_0
S117	Gansu_China	Purple	1	0_0
S118	Taiwan_China	Purple	1	0_0
S119	Unknown	Purple	1	0_0
S120	Thailand	Purple	1	0_0
S121	Guangdong_China	Purple	1	0_0
S122	Unknown	Purple	1	0_0
S123	Unknown	Purple	1	0_0
S124	Unknown	Purple	1	0_0
S125	Hunan_China	Purple	1	0_0
S126	Hainan_China	Green	0	1_1
S127	Hainan_China	Purple	1	0_0
S128	Singapore	Purple	0	0_0
S129	Jiangsu_China	Purple	1	0_0
S130	Anhui_China	Purple	0	9_9
S131	Anhui_China	White	0	1_1
S132	Shandong_China	Purple	1	0_0
S133	Shandong_China	Purple	1	0_0
S134	Fujian_China	Purple	1	0_0
S135	Fujian_China	Purple	1	0_0
S136	Guangdong_China	Purple	1	0_0
S137	Guangdong_China	Purple	1	0_0
S138	Guangdong_China	Purple	1	0_0
S139	Guangdong_China	Purple	1	0_0
S140	Guangdong_China	Purple	1	0_0
S141	Guangxi_China	Purple	1	0_0
S142	Guangxi_China	Purple	0	9_9
S143	Guizhou_China	Purple	1	0_0
S144	Guizhou_China	Purple	1	0_0
S145	Hebei_China	White	0	9_9
S146	Heilongjiang_China	Purple	1	0_0
S147	Hunan_China	Purple	0	9_9
S148	Hunan_China	Purple	1	0_0
S149	Hunan_China	Purple	1	0_0
S150	Hunan_China	Purple	1	0_0
S151	Jiangsu_China	Purple	1	0_0
S152	Liaoning_China	Purple	1	0_0
S153	Japan	Purple	0	0_0
S154	Sichuan_China	Purple	1	0_0
S155	Sichuan_China	Purple	1	0_0
S156	Sichuan_China	Purple	1	0_0
S157	Fujian_China	Purple	1	0_0
S158	Heilongjiang_China	Purple	1	0_0
S159	America	Purple	1	0_0
S160	Taiwan_China	Purple	1	0_0
S161	Jilin_China	Purple	1	0_0
S162	Jiangsu_China	Purple	1	0_0
S163	Unknown	Purple	0	0_0
S164	South_America	Purple	0	0_0
S165	South_America	Purple	0	0_0
S166	South_America	Purple	0	0_0
S167	South_America	Purple	0	0_0
S168	South_America	Purple	0	0_0
S169	South_America	Purple	0	0_0
S170	Anhui_China	Purple	1	0_0
S171	South_America	Purple	0	0_0
S172	South_America	Green	0	0_0
S173	South_America	Green	0	0_0
S174	Unknown	Purple	1	0_0
S175	Guangdong_China	Purple	1	0_0
S176	Guangdong_China	Purple	1	0_0
S177	Guangdong_China	Purple	1	0_0
S178	Guangdong_China	Purple	1	0_0
S179	Guangdong_China	Green	0	1_1
S180	Guangdong_China	White	0	0_0
S181	Guangdong_China	White	0	0_0
S182	Guangdong_China	White	0	1_1
S183	Guangdong_China	Green	1	0_0
S184	Thailand	White	0	0_0
S185	Netherlands	Green	0	0_0
S186	Guangdong_China	Green	0	1_1
S187	Guangdong_China	White	0	1_1
S188	Unknown	Purple	1	0_0
S189	Guangdong_China	White	0	1_1
S190	Unknown	Purple-Green	1	0_0
S191	Thailand	Green	0	1_1
S192	Indonesia	Green	0	0_0
S193	Guangdong_China	Purple	0	0_0
S194	Guangdong_China	Green	1	0_0
S195	Guangdong_China	Purple	1	0_0
S196	Guangdong_China	Purple	1	0_0
S197	Guangdong_China	White	0	1_1
S200	Tianjin_China	Purple	1	0_0
S203	Guangdong, China	White	0	1_1
S204	Zhejiang, China	Purple	1	0_0
S205	Guangxi, China	Purple	1	0_0
S206	Italy	Purple	1	0_0
S207	China	Purple	1	0_0
S208	Thailand	Purple	0	0_0
S209	India	Purple	1	0_0
S210	Italy	Purple	1	0_0
S211	China	Purple	1	0_0
S212	India	Purple	0	0_0
S213	India	Purple	0	0_0
S214	Italy	Purple	0	0_0
S215	Sri Lanka	White-Green	0	0_0
S216	Italy	Purple	0	0_0
S217	Italy	Purple	0	0_0
S218	Italy	Purple	0	0_0
S219	Italy	Purple	0	0_0
S220	Turkey	White-Green	0	0_0
S221	Italy	White	0	0_0
S222	Italy	White	0	1_1
S223	Spain	Purple	0	0_0
S224	Spain	Purple	0	0_0
S225	lsrael	White-Green	0	0_0
S226	India	Green	0	0_0
S227	Spain	Purple	0	0_0
S228	Unknown	Purple	0	0_0
S229	China	Purple	1	0_0
S230	Unknown	White	0	1_1
S231	Italy	Purple	1	0_0
