# Supplementary material for: Sub-pangenome analysis reveals structural variants associated with fruit color and bacterial wilt resistance in eggplant
Source: Nat Commun. 2026 Feb 23;17:3075. doi: 10.1038/s41467-026-69764-8 (PMC13039718; doi:10.1038/s41467-026-69764-8)
Supplement: Supplementary file 15 — Supplementary Data 12 [file 41467_2026_69764_MOESM15_ESM.xlsx]

## Sheet: Supplementary Data12
Sample ID	Incidence rate										Genotype	SmCYP82D47	SmEPS1	SmRoq1	SmRoq1	SmRoq1	SmRoq1	SmRoq1	SmRoq1
	2022-1-1	2022-1-2	2022-2-1	2022-2-2	2022-3-1	2022-3-2	2023-1	2023-2	2023-3	Average		S126.evm.model.Chr04.2492	S126.evm.model.Chr05.2786	S126.GSAman00003	S126.GSAman00007	S126.GSAman00009	S126.GSAman00010	S126.GSAman00015	S126.GSAman00020
S001	1	0.8571	0	0	0.4	0	0.375	0.8571	0.8889	0.4378	TGA_E-_R-	1.80078	0	6.51762	0	22.7579	61.1041	30.4506	0
S002	0.3333	0.3636	0	0	0.8889	0	0.6	1	0.2	0.3386	TGA_E-_R-	0	0	6.22845	0.147799	17.1255	59.933	17.4583	0
S003	0.1667	0.5	0	0.5	0.2667	0	0	0.5	0	0.1933	TGA_E-_R-	12.5424	0	8.86534	2.10343	18.4731	48.3486	30.9247	0
S004	0.7778	0.2	0	0.1111	0.5	0	0	0.4286	0.3333	0.2351	missing_E-_R-	NA	NA	NA	NA	NA	NA	NA	NA
S005	0	0	0.1	0	0	0.5	0.2222	0	0.4444	0.1267	TGG_E+_R-	0	68.7573	17.7213	0.235244	29.1277	36.2771	1.6869	1.07747
S006	0	0	0	0	0	0	0	0	0	0	TGG_E-_R+	2.07921	0	4.83361	1.8276	19.1151	42.3368	1.22478	0.557484
S007	0.4286	0	0	0	0	0	0.75	0.4286	1	0.2607	missing_E-_R-	0	7.36804	3.42477	1.12095	7.6959	11.7057	2.27141	3.42368
S008	0	0	0	0	0.1429	0	0	0	0	0.0143	TGG_E-_R+	NA	NA	NA	NA	NA	NA	NA	NA
S009	0.2	0.2	0	0	0	0	0	0.375	0.7	0.1475	TGA_E-_R-	NA	NA	NA	NA	NA	NA	NA	NA
S010	0	0	0	0	0.625	0	1	0	0	0.1625	TGA_E-_R-	0	0	3.6744	0	19.8066	32.3859	0.428781	0.265005
S011	0.4286	0	0	0	0	0	0	0.125	0	0.0554	TGA_E+_R-	NA	NA	NA	NA	NA	NA	NA	NA
S012	0.5	0.75	0	0	0	NA	0.3	0	0	0.1722	TGG_E-_R-	NA	NA	NA	NA	NA	NA	NA	NA
S013	0	0	0	0.1429	0	0	0	0	0	0.0143	TGG_E-_R+	NA	NA	NA	NA	NA	NA	NA	NA
S014	0	0.25	0	0.375	0	0	0	0.5	0.3	0.1425	TGA_E-_R+	0.040287	0.117432	5.66126	1.02213	12.9707	35.7997	17.9626	0
S015	0	0	0.1667	0.2	0.6667	0	0.8	0.6667	0.1429	0.2643	TGA_E-_R+	NA	NA	NA	NA	NA	NA	NA	NA
S016	0.1538	0	0	0	0	0	0.3	0.1111	0.25	0.0815	missing_E-_R+	4.70859	0	5.73274	1.4973	33.8054	54.0933	0.677755	0.304116
S017	0.25	0	0	0	0	0	0	1	0	0.125	TGA_E+_R+	0	68.1313	18.4479	1.10402	42.6767	29.7296	19.9311	0.49249
S018	0.125	0	0	0	0.2727	0	0.1429	0.2222	0	0.0763	TGA_E-_R-	1.81835	0.093274	6.51321	0.548566	58.4941	58.6128	16.1539	0.775101
S019	0	0	0	0	0	0	0	0.1667	0	0.0167	TGA_E-_R+	3.24104	0	4.15779	0.863715	17.9374	34.9677	14.383	0
S020	0	0	0	0	0	0	0	0.125	0	0.0125	TGA_E-_R+	6.03354	0	5.40155	1.85179	32.7923	41.4052	23.6939	0.023279
S021	0	0	0	0	0.2857	0	0.25	0	0	0.0536	TGG_E-_R-	5.60829	0	5.15302	0.516577	20.4247	45.8256	1.06294	0.381853
S022	0	0	0	0	0.2	0	0.125	0.5556	0	0.0881	TGA_E-_R-	0.486277	0.377367	5.87625	0.085188	45.125	52.0336	3.41297	1.10472
S023	0.1	0.1538	0	0.25	0	0.2857	0	0.2857	0.125	0.12	TGA_E-_R+	2.82296	0.097643	3.72452	5.33089	43.1377	39.3197	18.4771	0
S024	0	0	0	0	0	0	0.2	0.125	0	0.0325	TGA_E-_R-	0.792265	0	9.85406	1.11494	37.1204	42.4873	94.929	0.675999
S025	0	0	0	0	0	0.125	0.1111	0	0.25	0.0486	TGA_E+_R-	NA	NA	NA	NA	NA	NA	NA	NA
S026	0	0	0	0	0	0	0	0.1111	0	0.0111	TGG_E+_R-	NA	NA	NA	NA	NA	NA	NA	NA
S027	0	0	0	0	0	0	0	0	0	0	TGG_E-_R+	1.22855	0	2.20726	0.700891	1.90523	16.6296	0.482323	0.258753
S028	0	0	0	0.1667	0	NA	0	0.125	0	0.0324	TGG_E+_R-	NA	NA	NA	NA	NA	NA	NA	NA
S029	0	0	0	0	0	0	0	0	0.1	0.01	TGG_E-_R+	NA	NA	NA	NA	NA	NA	NA	NA
S030	0	0.0833	0	0	0	0	0.1	0.4286	0	0.0612	TGG_E-_R+	0.238903	0.282467	8.71293	0.709603	14.6603	46.7822	1.55886	0.672589
S031	0.1667	0	0	0	0.2857	0.1111	0.625	0.2222	0	0.1411	TGA_E+_R-	NA	NA	NA	NA	NA	NA	NA	NA
S032	0	0	0	0	0	0	0.25	0.2	0	0.045	TGG_E-_R+	NA	NA	NA	NA	NA	NA	NA	NA
S033	0.2	0.4	0	0	0.2727	0.2857	0.2857	0	0.3	0.1744	TGA_E+_R-	NA	NA	NA	NA	NA	NA	NA	NA
S034	0.2857	0	0	0	0.2857	0	0.4286	0.5	0	0.15	TGA_E-_R-	0.174679	2.46756	24.6233	0.281119	30.5903	59.0624	26.6545	0
S035	0	0.1538	0	0	0	0.375	0	0.2222	0	0.0751	TGG_E-_R+	NA	NA	NA	NA	NA	NA	NA	NA
S036	0.25	0	0	0	0	0	0.2222	0.1	0.3333	0.0906	TGG_E-_R-	NA	NA	NA	NA	NA	NA	NA	NA
S037	0.7143	0.4	0.625	0	0.6667	0.7778	1	0.4286	1	0.5612	TGA_E-_R-	6.95256	21.465	5.88786	1.34302	10.0999	20.2692	0.56223	0.568879
S038	0	0	0	0	0	0.6	0.7143	0.8	0.25	0.2364	TGG_E-_R+	0.450238	0	7.38855	0.911567	11.297	47.3825	1.68552	0.765006
S039	0	0	0	0	0	0	0	0	0	0	TGA_E+_R-	NA	NA	NA	NA	NA	NA	NA	NA
S040	0	0.25	0	0.5	0	0	0.1429	0.4286	1	0.2321	TGG_E-_R-	NA	NA	NA	NA	NA	NA	NA	NA
S041	1	NA	0	0	0	0	0	0	0	0.1111	TGG_E-_R-	NA	NA	NA	NA	NA	NA	NA	NA
S042	0	0	0	0	0	0	0	0.1111	0	0.0111	TGG_E-_R-	NA	NA	NA	NA	NA	NA	NA	NA
S043	1	0	1	0	0.1667	0	0	0.2857	0	0.2452	TGA_E-_R-	NA	NA	NA	NA	NA	NA	NA	NA
S044	0	0	0	0	0.1667	0	0	0	0	0.0167	TGA_E+_R-	0.244896	18.3653	28.1921	0.236306	13.0467	48.9098	1.72517	1.6576
S045	0	0	0	0	0.5	0	0	0	0	0.05	TGA_E-_R+	NA	NA	NA	NA	NA	NA	NA	NA
S046	0	0	0	0	0	0	0	0.1429	NA	0.0159	TGA_E-_R-	NA	NA	NA	NA	NA	NA	NA	NA
S047	0	0	0	0	0	0	0	0	0	0	TGA_E+_R-	0	46.5579	25.008	0.595242	75.0216	46.2918	2.88044	2.634
S048	0	0	0	0	0.6	0	0	0.125	0	0.0725	missing_E-_R+	NA	NA	NA	NA	NA	NA	NA	NA
S049	0	0	0	0	0	0	0	0	0	0	TGA_missing_R-	0.213722	0	5.98615	0	31.0302	50.9561	30.8391	0.116602
S050	0	0	0	0	0.5	0	0	NA	0.1	0.0667	TGA_E-_R+	0	0.085215	4.81997	1.74371	40.272	32.9852	2.06438	1.09724
S051	0	0	0	0	0	0.1429	0.125	0	0.3	0.0568	TGA_E+_R-	0.309874	51.6315	25.2082	0.481742	64.8666	36.6861	13.8939	0.586061
S052	0	0	0	0	0	0	0	0	0.9	0.09	TGG_E-_R+	NA	NA	NA	NA	NA	NA	NA	NA
S053	0	0	0	0	0	0	0	0	0	0	TGG_E+_R+	2.16971	81.4084	60.3046	1.35377	2.19629	29.275	3.02672	2.62552
S054	1	0.5714	0	0	0.7778	0.25	0.375	0.5	0.7778	0.4252	TGA_E-_R-	2.32482	0.465634	4.14639	0.980899	2.5591	30.0698	12.8925	0.31189
S055	0.3636	0.9091	1	0.5	0.1667	0	1	1	0.2857	0.5225	TGA_E-_R-	NA	NA	NA	NA	NA	NA	NA	NA
S056	0	0	0	0	0	0	0.125	0	0	0.0125	missing_E+_R-	1.62582	0.031262	8.97582	0	29.4642	48.2766	13.3367	0
S057	0	1	NA	NA	0.1667	0.3	NA	1	0	0.3524	TGA_E+_R-	0	11.9435	45.5471	0.615495	109.089	64.1364	26.8218	1.5972
S058	0	0	0	0	0	0	0	0	0	0	TGG_E+_R-	NA	NA	NA	NA	NA	NA	NA	NA
S059	0.4667	0	0	0	0	0	0	0	0	0.0467	TGG_E+_R-	NA	NA	NA	NA	NA	NA	NA	NA
S060	0	0	0.2	0	0	0	0.1	0	0	0.03	TGG_E+_R-	NA	NA	NA	NA	NA	NA	NA	NA
S061	NA	NA	NA	NA	0.2	1	1	0.3333	0.5	0.5056	TGA_E-_R-	NA	NA	NA	NA	NA	NA	NA	NA
S062	0.5	0	0	0	0	0	0	0.2857	0	0.0786	missing_E+_R-	NA	NA	NA	NA	NA	NA	NA	NA
S063	0.0909	0.0909	0	0	0	0	0	0.625	0	0.0807	TGA_E+_R-	NA	NA	NA	NA	NA	NA	NA	NA
S064	0.3846	0.5714	0	0.3571	0.6667	0.75	0.8889	0.5	0.625	0.4744	TGG_E-_R-	0.372599	6.08557	19.3561	0.203442	57.8875	45.8833	12.6882	0.112808
S065	0.1111	0	0	0	0	0.125	0	0	0	0.0236	TGG_E-_R-	2.01978	0	5.92169	1.75615	22.3761	55.2172	16.863	0.169526
S066	0.0833	0.2	0	0	0.5455	0	0.1111	0	0.1111	0.1051	TGG_E-_R-	0.097243	44.9545	8.79042	0.442589	2.64843	17.3141	0.672527	0.524567
S067	0	0.1	0	0.2857	0	0.2727	0.125	0	0	0.0783	TGA_E-_R-	1.59086	10.557	25.5812	0.436751	16.7561	62.7222	44.1041	0.859817
S068	0.3333	0.2727	0	0	0.5	0	0.125	0.625	0.1429	0.1999	TGA_E-_R+	NA	NA	NA	NA	NA	NA	NA	NA
S069	0	0	0	0	0	0	0	0	0	0	TGG_E+_R-	NA	NA	NA	NA	NA	NA	NA	NA
S070	0.125	0	0	0	0.1111	0.1	0.1	0	0	0.0436	TGG_E-_R+	2.02012	0.123589	14.5002	3.57625	46.9076	139.189	3.29984	2.33948
S071	0	0	0	0	0	0	0	0	0	0	TGG_E-_R+	2.9706	0	4.87169	0.548374	6.00893	26.5777	0.725988	0.217384
S072	0.1	0	0.1	0	0	0.2222	0.1	0	0	0.0522	TGG_E-_R+	NA	NA	NA	NA	NA	NA	NA	NA
S073	0.4	0.6667	0	0	0	0.1667	0	0	0.5	0.1733	TGG_E+_R-	NA	NA	NA	NA	NA	NA	NA	NA
S074	1	0.25	0	0	0.1667	0	0.7143	0.1429	0	0.2274	TGA_E-_R+	1.20871	9.66856	33.3108	1.47329	63.3843	60.2355	32.7047	0
S075	1	0	1	0	0	0	1	0.7	0.3333	0.4033	TGA_E-_R-	0.294225	8.27533	15.4031	0	30.068	49.9658	15.4003	0
S076	0	0	0	0	0	0.1538	0	0.125	0	0.0279	TGG_E-_R+	3.75993	0.801765	4.22567	3.83068	6.46996	26.1411	1.50131	1.58209
S077	0.2727	0	0	0	0	0	0	0.1	0	0.0373	TGA_E-_R+	10.838	0	4.06078	3.21787	13.0214	35.9906	0.863943	0.607782
S078	0	0	0	0	0	0.3333	0	0	0.125	0.0458	TGG_E-_R+	NA	NA	NA	NA	NA	NA	NA	NA
S079	0	0.4	0	0	1	0	0	0.7	0.2857	0.2386	TGA_E-_R+	NA	NA	NA	NA	NA	NA	NA	NA
S080	0	0	0	0	0	0	0	NA	0.1	0.0111	TGG_E+_R-	NA	NA	NA	NA	NA	NA	NA	NA
S081	0	0	0	0	0.2222	0	0.2857	0.1	0	0.0608	TGG_E+_R-	1.9134	15.8101	22.9822	0.459826	5.55274	29.4543	2.18773	1.64757
S082	0	0	0	0	0.25	0.1818	0	0	0.25	0.0682	TGG_E-_R+	0.283046	0.149766	4.8293	0	6.6425	33.3038	1.35896	0.508457
S083	0	0.2	0	0	0	0	0	0	0	0.02	TGG_E+_R-	1.80034	12.0351	24.9197	0.969616	19.1331	49.0158	3.72039	2.63812
S084	0	0	0	0	0	0	0	0.3333	0	0.0333	TGG_E-_R+	0	0	3.75889	0.967322	24.13	27.5464	0.854444	0.738538
S085	0	0	0	0	0	0	0	0	0	0	TGA_E-_R+	3.16254	0	7.14027	0.327586	1.86236	31.5754	0.952319	0.472404
S086	0	0	0	0	0.25	0	0	0	0	0.025	TGG_E+_R-	0	32.6798	18.4411	0.389116	78.1706	43.8428	1.94306	1.40222
S087	0	0	0	0	0	0.2	0	0	0	0.02	TGG_E+_R+	6.2953	17.8796	30.3464	2.25823	22.4397	46.6007	15.1264	0.895638
S088	0.1818	0	0	0.0909	0	0	0	0.2857	0	0.0558	TGA_E+_R-	0.234975	4.37885	36.0458	0.695058	16.3185	46.3838	8.16204	1.58229
S089	0.1111	0	0	0.1667	0.25	0	0	0.4286	0	0.0956	TGA_E+_R-	NA	NA	NA	NA	NA	NA	NA	NA
S090	0	0	0	0	0.3	0.2222	0	0	0	0.0522	TGG_E-_R+	0.330987	0	4.19799	0.463168	12.7186	21.2198	0.709688	0.444701
S091	0.3333	0.9167	0.4286	0	0.8571	0.7	0.6667	0.4	0	0.4302	TGA_E+_R-	4.56999	62.9609	18.1608	0.271332	10.768	45.7405	15.7182	1.08664
S092	0.25	0	0	0	0	0	0.3333	0.2857	0.1111	0.098	TGA_E+_R-	1.75157	3.7968	19.2131	1.26266	3.68155	27.4965	0.565916	1.24611
S093	0	0	0	0	0	0	0	0.1111	0.1667	0.0278	TGG_E+_R-	0	55.4436	12.3491	0.288772	13.2574	23.2876	0.57278	0.385284
S094	0	0	0	0	0	0	0.1429	0.1429	0.3	0.0586	TGA_E+_R-	6.0657	29.5216	19.9939	3.15413	16.8733	28.035	1.8694	1.53538
S095	0	0.3333	0	0	0.3333	0.5	0.625	0	0.3333	0.2125	TGA_E-_R+	NA	NA	NA	NA	NA	NA	NA	NA
S096	0	0	0	0	0	0	0	0	0	0	TGG_E-_R+	0.204519	0.055814	4.87787	0.668932	19.0419	22.2229	1.07194	0.549701
S098	NA	NA	NA	NA	NA	NA	0	NA	0	0	TGG_missing_R-	NA	NA	NA	NA	NA	NA	NA	NA
S099	1	0.8889	0.4286	1	0	0	0.6	0.8	1	0.5717	TGA_E-_R-	NA	NA	NA	NA	NA	NA	NA	NA
S100	0	0	0	0	0	0	0.1111	0	0.5714	0.0683	TGG_E+_R-	NA	NA	NA	NA	NA	NA	NA	NA
S101	0	0	0	0	0	0	0	0	0	0	TGG_E+_R-	0.271563	22.4373	17.9235	0.284826	14.9402	44.2123	0.913801	0.446805
S102	0	0	0	0	0.2	0	0	0	0.2	0.04	TGG_E+_R-	0.042549	16.0356	23.4886	0.642179	44.3315	26.5935	14.3016	1.01294
S103	0.1429	0	0	0	0	0.6667	0	0	0.5	0.131	TGG_E+_R-	NA	NA	NA	NA	NA	NA	NA	NA
S104	0	0.1429	0	0	0.1	0	0	0	0	0.0243	TGA_E-_R+	0	9.74268	12.0818	0	3.50706	28.377	11.2538	0.023757
S105	0	0.1667	0	0	0	0	0	0	0	0.0167	TGG_E-_R+	1.0038	0	1.90079	0	1.1361	10.1654	0.430188	0.318356
S106	0	0	0	0	0.1	0	0	0	0	0.01	TGG_E-_R+	0.1095	0	4.10516	0	0.494177	12.4792	0.944415	0.459293
S107	0.3333	0.5	0	0	0	0.375	0.1667	0	0.2222	0.1597	missing_E-_R+	0	0	7.00719	0	6.79438	28.3056	1.33007	0.691218
S108	0.3	0.1	0	0	0.2857	0	0	0	0	0.0686	TGG_E+_R-	NA	NA	NA	NA	NA	NA	NA	NA
S109	0	0	0	0	0	0	0	0	0	0	TGG_E+_R-	0	41.6111	17.3208	0.439363	19.9649	35.6808	33.7371	0.558777
S110	0	0.0833	0	0	0.2	0	0	0	0.2222	0.0506	TGG_E-_R-	1.54284	0	4.14122	1.40785	41.1931	36.4304	16.9992	0.087708
S111	0	0	0	0	0.0769	0	0.1429	0	0	0.022	TGG_E-_R-	0	0	14.5192	0.686171	108.674	53.5263	4.34839	2.58903
S112	0	0	0	0	0	0	0	0.1111	0.1	0.0211	TGG_E-_R+	NA	NA	NA	NA	NA	NA	NA	NA
S113	0	0	0	0.2222	0.0769	0.1429	0	0.2222	0.125	0.0789	TGG_E+_R-	0.047961	26.627	13.4631	0.304059	22.1138	41.8132	1.38422	0.798506
S114	0.1111	0.25	0	0	0	0	0.3333	0.625	0.4	0.1719	TGG_E+_R-	0.045821	47.4618	24.1118	0.561813	29.7703	47.1896	1.43989	1.12919
S115	0	0	0	0	0	0.1429	0	0	0	0.0143	TGG_E+_R-	0	12.3267	18.6628	0.350438	27.9856	41.6142	26.1598	0.382137
S116	0	0	0	0	0	0	0	0	0	0	TGG_E-_R+	NA	NA	NA	NA	NA	NA	NA	NA
S117	0.125	0	0	0.1	0	0	0	0.125	0.125	0.0475	TGG_E-_R-	NA	NA	NA	NA	NA	NA	NA	NA
S118	0	0	0	0	0.2857	0	0.1111	0	0	0.0397	TGG_E-_R+	NA	NA	NA	NA	NA	NA	NA	NA
S119	0.3636	0.7778	0	0.6667	0.1667	0	0.3	0.1667	0.3333	0.2775	TGA_E-_R-	NA	NA	NA	NA	NA	NA	NA	NA
S120	0	0	0	0	0	0	0	0	0	0	TGG_E+_R-	NA	NA	NA	NA	NA	NA	NA	NA
S121	0	0	0	0	0	0.2857	0	0	0	0.0286	TGG_E+_R-	0.082735	9.43367	12.0603	0.222359	22.7337	25.4281	19.7258	0.491203
S122	0	NA	0	0.125	0	0	0	0	0.1	0.025	TGG_E-_R+	0.050189	0	4.30183	0	1.88219	39.8512	0.686612	0.161654
S123	0	0.3333	0	0	0	0.2222	0.75	0.1	0	0.1406	TGA_E-_R-	0.140986	0	8.2685	0	31.3811	35.0282	19.4179	0
S124	0	0.1111	0	0	0	0.1111	0.2857	0	0	0.0508	TGA_E+_R-	0	0.080095	6.2992	0	3.85182	49.0164	1.00913	0.393455
S125	0.1111	0	0	0.125	0.2857	0	0	0	0.6	0.1122	TGA_E-_R-	0	0.59597	14.3934	0.054013	36.702	39.7864	1.59312	0.892348
S126	0.0909	0.3333	0	0.2857	0.4444	0	0.6	0.75	1	0.3504	TGA_E-_R-	0.121398	3.11901	30.2034	1.48298	0.73453	60.204	35.6332	0.20655
S127	0.3	0	0	0	0	0	0.2	0	0.1429	0.0643	TGG_E-_R-	0	7.85412	5.21133	0	10.117	22.9345	0.414637	0.404887
S128	0.5	0.6667	0.4	0.5714	0.2308	0	0.8	0.4444	1	0.4613	TGG_E-_R-	3.68831	9.25388	12.9847	0.427336	21.437	44.2389	11.7854	0
S129	0.8333	0.5	0	0.2857	0.8571	0	0.5	1	0.375	0.4351	TGA_E+_R-	NA	NA	NA	NA	NA	NA	NA	NA
S130	0.3	0.5556	0	0.2	0	0.4286	0.7143	0	0.75	0.2948	TGA_E-_R-	NA	NA	NA	NA	NA	NA	NA	NA
S131	1	0	NA	NA	NA	0	0.6667	NA	0.3333	0.3333	TGA_E-_R-	0.013087	16.0296	7.23535	0	16.523	39.2106	0.748619	0.748982
S132	0.7273	0.9091	0	0	0.5	0	0.7778	0.6	1	0.4514	TGA_E-_R-	3.76463	10.2872	7.44468	0.813338	10.4686	36.9442	0.599364	0.351733
S133	0	1	0	0	NA	1	1	0	0.6	0.4	TGA_E-_R-	12.6482	20.7558	5.99867	1.30114	4.77178	45.3837	0.626545	0.418651
S134	0	0	0	0	0	0	0	0	0.2	0.02	TGA_E+_R-	0.563026	68.0758	16.5111	0.23626	15.3873	30.2255	1.98061	1.39828
S135	0	0	0	0	0	0	0	0.5	0.2	0.07	TGG_E+_R-	0.119654	40.6077	13.6625	0.217462	24.2687	34.742	24.5263	0.499988
S136	0.25	0	0	0	0	0.125	0	0	0	0.0375	TGG_E+_R-	NA	NA	NA	NA	NA	NA	NA	NA
S137	0	0.3333	0	0	0.3636	0.1111	0.2222	0	0.125	0.1155	TGG_E+_R+	0.199344	0	2.39081	0.398321	20.9013	26.7043	9.02061	0.170328
S138	0	0.125	0	0	0	0	0	0	0.8571	0.0982	TGG_E-_R+	0.199674	22.018	8.62187	0.338273	6.42895	23.542	0.91632	0.757721
S139	0.2222	0	0	0	0	0.1111	0.2	0	0	0.0533	TGG_E+_R-	0	7.0657	17.0773	0.335952	35.0012	36.8894	1.48088	1.34167
S140	0	0.1818	0	0	0	0	0.125	0.2	0	0.0507	TGG_E-_R+	NA	NA	NA	NA	NA	NA	NA	NA
S141	0	0	0	0	0	0	0	0.1111	0	0.0111	TGA_E-_R+	0.32459	0.090822	5.09057	2.25871	61.6456	34.0876	25.4421	0.042268
S142	0	0	0	0.1429	0	0	0	0	0.2	0.0343	missing_E+_R-	0.48351	8.20127	9.13689	0.259152	34.7361	31.3269	8.87773	0.188443
S143	0.3333	0.625	0	0	0.4	0.375	0.125	0.6667	0.5556	0.3081	TGA_E-_R-	NA	NA	NA	NA	NA	NA	NA	NA
S144	0	0	0	0	0.5	0	0.25	0	0.4	0.115	TGA_E-_R-	0.245297	0	8.06124	0.478123	70.6635	44.1513	1.75849	1.06581
S145	0.375	0.4	1	0.4286	1	0	0.4286	0	0.2222	0.3854	TGA_E-_R-	0.259548	29.219	9.11104	0.18825	16.6025	56.0941	28.8833	0
S146	NA	1	0	0	0.3333	1	0	0.75	0.8571	0.4378	TGA_E-_R-	4.72601	6.64721	8.99616	0.848178	42.3398	36.3531	20.6584	0
S147	0	0	0.7	0	1	0	0	0.5	0.75	0.295	TGA_E-_R-	NA	NA	NA	NA	NA	NA	NA	NA
S148	0	0	0	0.1429	0.3333	0	0.2857	0.6	0	0.1362	TGA_E-_R-	NA	NA	NA	NA	NA	NA	NA	NA
S149	0	0	0.4286	0	0	0	0.2	0.625	0.5714	0.1825	TGA_E+_R-	NA	NA	NA	NA	NA	NA	NA	NA
S150	0	0	0	0	0	0	0.375	0.25	0.3333	0.0958	TGA_E-_R-	0.488402	0	1.3046	0	1.8399	11.6356	0.711379	0.101397
S151	1	0.75	0	0	0	0	0.5	0.5	0	0.275	TGA_E-_R-	NA	NA	NA	NA	NA	NA	NA	NA
S152	0.2857	0.25	0	0	0.9	0.375	0.75	0.75	0.5	0.3811	TGA_E-_R-	NA	NA	NA	NA	NA	NA	NA	NA
S153	0.5556	0.5	0.1667	0	NA	NA	1	0.5	0.5556	0.4097	TGA_E+_R-	NA	NA	NA	NA	NA	NA	NA	NA
S154	0.3636	0.7	0	0.1429	0.25	0	0.6667	0.875	0.8889	0.3887	TGA_E-_R-	0.55728	2.86507	13.0752	0.605795	48.8245	37.41	9.24267	0
S155	0.0833	0.3333	0	0	0.5556	0.2857	0.1	0.4444	0.4444	0.2247	TGA_E-_R-	5.5678	17.0533	9.32559	1.27586	16.9481	26.0714	9.41622	0.022258
S156	1	0	0	1	0.1429	0.375	0.625	0.5714	0.3333	0.4048	TGA_E-_R-	0.052987	0.637877	11.6892	0.392953	35.6324	55.8866	8.64992	0
S157	0.1111	0	0	0	0	0	0	0	0	0.0111	TGA_E+_R-	0.046967	4.51159	12.923	0.314056	22.3354	45.7529	19.5168	0.369203
S158	0.75	0.5	0.1	0.25	0	0.625	0.9	0.8333	0.75	0.4708	TGA_E-_R-	5.95798	10.7777	9.0267	4.37609	2.50501	32.0649	0.591403	0.414415
S159	0.5556	0.7143	0	0	1	0.5	1	1	0.9	0.567	TGA_E-_R-	0.389095	5.73761	8.95261	0	18.151	46.0362	0.475999	0.449717
S160	0.5	1	0	0	0	0.75	1	0.4	0.875	0.4525	TGA_E-_R-	NA	NA	NA	NA	NA	NA	NA	NA
S161	0	NA	NA	0	1	0	0	NA	1	0.2857	TGA_E-_R-	11.0432	15.3247	4.38451	0.445542	6.57233	33.0785	15.9094	0.172567
S162	0	0	0	0.5	0	0	1	1	1	0.35	TGA_E+_R-	NA	NA	NA	NA	NA	NA	NA	NA
S163	0	0.1429	0	0	0.2	0	0.6667	1	0.7	0.271	TGA_E+_R-	2.6213	26.6053	34.6283	1.32797	114.613	72.3396	23.8951	1.16516
S164	0.1	0.375	0	0.75	1	0	0.125	0.8571	0.4286	0.3636	TGG_E-_R-	NA	NA	NA	NA	NA	NA	NA	NA
S165	0.4	0.3333	0	0	0.4545	1	0	0.375	0.2222	0.2785	TGA_E+_R-	NA	NA	NA	NA	NA	NA	NA	NA
S166	0.375	0.75	0	0	0.8333	0.875	0.6667	1	0.75	0.525	TGA_E+_R-	NA	NA	NA	NA	NA	NA	NA	NA
S167	0.1667	0.4545	0	0.2857	0.4286	0.4286	0.5	1	0.1429	0.3407	TGG_E-_R-	0.224832	10.7238	43.2875	0.935375	48.028	36.335	18.001	1.40354
S168	0	0	0	0	NA	NA	1	1	0.625	0.3281	TGA_E+_R-	NA	NA	NA	NA	NA	NA	NA	NA
S169	0.7	0.1429	0	0	0	0	0.75	0.5	0.5714	0.2664	TGG_E-_R-	NA	NA	NA	NA	NA	NA	NA	NA
S170	0.0833	0.4167	0	0	0.1818	0.1111	0.5	0	0	0.1293	TGA_E+_R-	NA	NA	NA	NA	NA	NA	NA	NA
S171	0.3333	0.3636	0	1	0	0.4286	0.5556	0.9	0.8889	0.447	TGA_E-_R+	NA	NA	NA	NA	NA	NA	NA	NA
S172	0	0.2	0	0	0	0	0	1	0	0.12	TGG_missing_R-	NA	NA	NA	NA	NA	NA	NA	NA
S173	NA	NA	NA	NA	0	0	0	0.5	NA	0.1	TGG_missing_R-	NA	NA	NA	NA	NA	NA	NA	NA
S174	0	0	0	0	0	0	0	0	0.4444	0.0444	missing_E-_R+	0	0	4.84998	0.728889	10.4171	21.534	1.42442	0.836688
S175	0	0	0	0	0	0.375	0	0	0	0.0375	TGG_E-_R+	NA	NA	NA	NA	NA	NA	NA	NA
S176	0	0	0	0	0.125	0.2222	0	0	0	0.0347	TGG_E-_R+	0.08291	0.07165	5.14603	0.321943	7.31897	27.9555	0.765749	0.273636
S177	0.1	0	0	0	0	NA	0	0	0	0.0111	TGG_E+_R-	0	34.9597	13.4802	0.282997	18.3973	31.9121	1.02863	1.01357
S178	0	0.3333	0	0.2857	0	0.125	0	0	0.1	0.0844	TGG_E+_R-	NA	NA	NA	NA	NA	NA	NA	NA
S179	0.1429	0	0	0.8	0.5	0.375	0.375	0.875	0.75	0.3818	TGG_E+_R-	12.3549	20.9609	12.1789	2.28551	7.04485	28.7858	1.0625	0.837524
S180	0	0	0	0	0.0833	0	0	0.1	0.1667	0.035	TGG_E+_R+	0.430308	0	8.3826	0.699642	2.37229	35.4776	1.81701	1.04914
S181	0	0	0	0	0	0	0	0	0	0	TGG_E+_R-	0.841855	2.85953	9.03028	0.565957	1.01406	10.7677	1.14208	1.67207
S182	0.1667	0.2	0	0	0.0909	0	0.4286	0.8889	0.1429	0.1918	TGA_E-_R+	NA	NA	NA	NA	NA	NA	NA	NA
S183	0	0.2857	0	0	0.3636	0	0.4444	NA	0	0.1215	TGG_E-_R+	NA	NA	NA	NA	NA	NA	NA	NA
S184	0	0	0	0	0	0.1429	0.25	0.1429	0	0.0536	TGA_E+_R-	2.27767	3.58508	5.90167	0.70548	2.38126	11.28	3.52806	1.33548
S185	0	0	0.5556	0	0.1667	0	0	0	0	0.0722	TGA_E+_R-	5.04372	2.93186	23.2537	1.8835	7.70115	55.8017	1.02729	1.84965
S186	0	0	0	0	0	0	0	0	0.125	0.0125	TGG_E-_R-	NA	NA	NA	NA	NA	NA	NA	NA
S187	0.1	0	0	0	0	0	0.2222	0.1111	0.0556	0.0489	TGG_E+_R-	NA	NA	NA	NA	NA	NA	NA	NA
S188	0	0	0	0	0	0	0	0.4	0	0.04	TGA_E+_R-	NA	NA	NA	NA	NA	NA	NA	NA
S189	0	0	0.375	0	0.0833	0	0.3333	0.1667	0	0.0958	TGG_E+_R-	0	71.4942	38.7454	0.605427	48.9185	39.2572	3.25568	1.80689
S190	NA	NA	NA	NA	NA	NA	0.2	0.5	0	0.175	TGA_E-_R-	4.95135	10.9176	7.47213	0.151037	5.9512	29.6415	0.492421	1.13356
S191	0	0.1429	0	0.8	0	0	0	0.8	0.1111	0.1854	TGA_E-_R-	7.44295	0	4.98068	1.79235	18.1259	54.0347	1.70223	0.956245
S192	0	0	0	0	0	0	0	0	0	0	missing_E+_R-	NA	NA	NA	NA	NA	NA	NA	NA
S193	0.3333	0	0	0.2	0	0.125	0.9	0.1667	0.4	0.2125	TGG_E-_R+	NA	NA	NA	NA	NA	NA	NA	NA
S194	0	0	0	0.1667	0	0.2857	0	0	0	0.0452	TGG_E+_R+	12.8865	89.9386	20.2991	1.40484	15.2591	27.2658	1.77607	1.44065
S195	0	0	0	0	0	0	0	0	0	0	TGG_E+_R+	0.207116	15.3345	3.60266	0	4.51136	17.7287	0.666242	0.532025
S196	0.4286	0	0	0	0	0	0	0	0	0.0429	TGG_E+_R+	NA	NA	NA	NA	NA	NA	NA	NA
S197	0.0909	0.3636	0	0	0.0909	0	0	0	0.1	0.0645	missing_E+_R+	NA	NA	NA	NA	NA	NA	NA	NA
S200	NA	NA	NA	NA	0.75	0.2	0.875	0	0.1429	0.328	TGG_E-_R+	NA	NA	NA	NA	NA	NA	NA	NA
S203	NA	NA	NA	NA	NA	NA	NA	NA	NA	NA		NA	NA	NA	NA	NA	NA	NA	NA
S204	NA	NA	NA	NA	NA	NA	NA	NA	NA	NA		NA	NA	NA	NA	NA	NA	NA	NA
S205	NA	NA	NA	NA	NA	NA	NA	NA	NA	NA		NA	NA	NA	NA	NA	NA	NA	NA
S206	NA	NA	NA	NA	NA	NA	NA	NA	NA	NA		NA	NA	NA	NA	NA	NA	NA	NA
