# Supplementary material for: Sub-pangenome analysis reveals structural variants associated with fruit color and bacterial wilt resistance in eggplant
Source: Nat Commun. 2026 Feb 23;17:3075. doi: 10.1038/s41467-026-69764-8 (PMC13039718; doi:10.1038/s41467-026-69764-8)
Supplement: Supplementary file 16 — Supplementary Data 13 [file 41467_2026_69764_MOESM16_ESM.xlsx]

## Sheet: Supplementary Data13
Variant ID	Variant type	Reference allele	Alternate allele	p value	-Log10(p value)	Associated candidate genes	Homologous to	Reference genome
Chr04_81374475	SNP (peak variant)	C	A	1.3e-10	9.89	evm.model.Chr04.2518	CYP82D47-like	S076
Chr04_81371279	Indel	T	TTC	1.8e-06	5.74	evm.model.Chr04.2518	CYP82D47-like	S076
Chr05_84613177	SNP (peak variant)	C	T	4.18e-10	9.38	evm.model.Chr05.2618	Originally truncated EPS1, corrected as Roq1-like	S076
Chr05_84613084	Indel	CA	C	7.59e-09	8.12	evm.model.Chr05.2618	Originally truncated EPS1, corrected as Roq1-like	S076
Chr05_84617337	SV	ACTGCAATCTCCTATCCACCTTTCTCCATCACTAAGCTTGGCAAACTGAGGAGTTTAAGTTTCTCACATGAAGAACAACCATATCAACATTCCTCAAGTTTCGTCTTGCATCAACTATCAGGTTTATCCTCCTTAGTTGAACTTCATCTTCCCAATCACAACATATTGGGGGGACTTCCTGAGGATTTAG	A	2.02822e-06	5.69288	evm.model.Chr05.2618	Originally truncated EPS1, corrected as Roq1-like	S076
Chr05_84619808	SV	A	AATTAAAAAGAACGAGTTGTGTAATAAGATAAAAAGTATGTGAAATTTTACAAGTGAGATGTATTACATTCCATATGGGATTGACAATTACACATTACATAGTTAATCTCGGGATAATTTATTTCGAACGAGTATGGTACCCAATTCCATATGCTCTA	1.31892e-06	5.87978	evm.model.Chr05.2618	Originally truncated EPS1, corrected as Roq1-like	S076
Chr04_81352484	SNP	G	C	1.19e-09	8.92	evm.model.Chr04.2491	CYP82D47-like	S126
Chr05_83797294	SNP	T	C	1.47e-09	8.83	evm.model.Chr05.2786	EPS1	S126
Chr05_83806371	SNP	T	C	2.38e-08	7.62	evm.model.Chr05.2787	Roq1-like	S126
Note: P values were calculated using a two-sided Wald test based on a linear mixed model.
