# Supplementary material for: Sub-pangenome analysis reveals structural variants associated with fruit color and bacterial wilt resistance in eggplant
Source: Nat Commun. 2026 Feb 23;17:3075. doi: 10.1038/s41467-026-69764-8 (PMC13039718; doi:10.1038/s41467-026-69764-8)
Supplement: Supplementary file 17 — Supplementary Data 14 [file 41467_2026_69764_MOESM17_ESM.xlsx]

## Sheet: Supplementary Data14
Genome	Corrected gene model ID	Function
S092	evm.model.Chr05.2742	EPS1 homolog
S092	evm.model.Chr05.2746	EPS1 homolog
S092	evm.model.Chr05.2747	EPS1 homolog
S092	GSAman00003	EPS1 homolog
S098	evm.model.Chr05.2911	EPS1 homolog
S126	evm.model.Chr05.2786	EPS1 homolog
S181	evm.model.Chr05.2654	EPS1 homolog
S181	evm.model.Chr05.2656	EPS1 homolog
S181	evm.model.Chr05.2660	EPS1 homolog
S184	evm.model.Chr05.2737	EPS1 homolog
S184	evm.model.Chr05.2741	EPS1 homolog
S184	GSAman00005	EPS1 homolog
S185	evm.model.Chr05.2755	EPS1 homolog
S185	evm.model.Chr05.2759	EPS1 homolog
S185	evm.model.Chr05.2761	EPS1 homolog
S185	evm.model.Chr05.2763	EPS1 homolog
S001	SmeChr05g0231300	EPS1 homolog
S057	SmeChr05g0238000	EPS1 homolog
S057	SmeChr05g0238300	EPS1 homolog
S057	SmeChr05g0238600	EPS1 homolog
S057	SmeChr05g0239000	EPS1 homolog
S027	evm.model.Chr05.2861	Roq1-like homolog
S027	GSAman00006	Roq1-like homolog
S027	GSAman00007	Roq1-like homolog
S027	GSAman00004	Roq1-like homolog
S027	GSAman00008	Roq1-like homolog
S027	GSAman00009	Roq1-like homolog
S027	GSAman00002	Roq1-like homolog
S027	GSAman00003	Roq1-like homolog
S027	GSAman00026	Roq1-like homolog
S027	GSAman00020	Roq1-like homolog
S027	GSAman00021	Roq1-like homolog
S027	GSAman00017	Roq1-like homolog
S027	GSAman00018	Roq1-like homolog
S027	GSAman00015	Roq1-like homolog
S027	GSAman00016	Roq1-like homolog
S027	GSAman00014	Roq1-like homolog
S027	GSAman00012	Roq1-like homolog
S054	GSAman00006	Roq1-like homolog
S054	GSAman00004	Roq1-like homolog
S054	GSAman00005	Roq1-like homolog
S054	GSAman00009	Roq1-like homolog
S054	GSAman00002	Roq1-like homolog
S054	GSAman00003	Roq1-like homolog
S054	GSAman00016	Roq1-like homolog
S054	GSAman00010	Roq1-like homolog
S054	GSAman00013	Roq1-like homolog
S076	evm.model.Chr05.2618	Roq1-like homolog (originally annotated as truncated EPS1 homolog)
S076	GSAman00009	Roq1-like homolog
S076	GSAman00040	Roq1-like homolog
S076	GSAman00041	Roq1-like homolog
S076	GSAman00039	Roq1-like homolog
S076	GSAman00031	Roq1-like homolog
S076	GSAman00035	Roq1-like homolog
S076	GSAman00033	Roq1-like homolog
S076	GSAman00015	Roq1-like homolog
S076	GSAman00013	Roq1-like homolog
S076	GSAman00014	Roq1-like homolog
S076	GSAman00011	Roq1-like homolog
S076	GSAman00012	Roq1-like homolog
S092	evm.model.Chr05.2741	Roq1-like homolog
S092	GSAman00004	Roq1-like homolog
S092	GSAman00005	Roq1-like homolog
S092	GSAman00008	Roq1-like homolog
S092	GSAman00009	Roq1-like homolog
S092	evm.model.Chr05.2814	Roq1-like homolog
S092	evm.model.Chr05.2817	Roq1-like homolog
S092	evm.model.Chr05.2816	Roq1-like homolog
S092	GSAman00016	Roq1-like homolog
S092	GSAman00010	Roq1-like homolog
S092	GSAman00014	Roq1-like homolog
S098	GSAman00007	Roq1-like homolog
S098	GSAman00004	Roq1-like homolog
S098	GSAman00005	Roq1-like homolog
S098	GSAman00008	Roq1-like homolog
S098	GSAman00003	Roq1-like homolog
S126	evm.model.Chr05.2787	Roq1-like homolog
S126	GSAman00007	Roq1-like homolog
S126	GSAman00009	Roq1-like homolog
S126	GSAman00003	Roq1-like homolog
S126	GSAman00020	Roq1-like homolog
S126	GSAman00015	Roq1-like homolog
S126	GSAman00010	Roq1-like homolog
S181	evm.model.Chr05.2657	Roq1-like homolog
S181	evm.model.Chr05.2653	Roq1-like homolog
S181	evm.model.Chr05.2797	Roq1-like homolog
S181	GSAman00004	Roq1-like homolog
S181	GSAman00008	Roq1-like homolog
S181	GSAman00009	Roq1-like homolog
S181	GSAman00003	Roq1-like homolog
S181	GSAman00013	Roq1-like homolog
S184	GSAman00007	Roq1-like homolog
S184	GSAman00026	Roq1-like homolog
S184	GSAman00022	Roq1-like homolog
S184	GSAman00023	Roq1-like homolog
S184	GSAman00013	Roq1-like homolog
S184	GSAman00014	Roq1-like homolog
S184	GSAman00011	Roq1-like homolog
S185	evm.model.Chr05.2832	Roq1-like homolog
S185	evm.model.Chr05.2754	Roq1-like homolog
S185	GSAman00006	Roq1-like homolog
S185	GSAman00007	Roq1-like homolog
S185	GSAman00008	Roq1-like homolog
S185	GSAman00009	Roq1-like homolog
S185	GSAman00002	Roq1-like homolog
S185	GSAman00003	Roq1-like homolog
S185	GSAman00010	Roq1-like homolog
S185	GSAman00013	Roq1-like homolog
S001	GSAman00006	Roq1-like homolog
S001	GSAman00011	Roq1-like homolog
S057	GSAman00062	Roq1-like homolog
S057	SmeChr05g0238400	Roq1-like homolog
S057	GSAman00081	Roq1-like homolog
S057	GSAman00082	Roq1-like homolog
S057	GSAman00083	Roq1-like homolog
S057	SmeChr05g0247600	Roq1-like homolog
S057	SmeChr05g0247800	Roq1-like homolog
S057	SmeChr05g0248000	Roq1-like homolog
S057	SmeChr05g0256300	Roq1-like homolog
