# Supplementary material for: Sub-pangenome analysis reveals structural variants associated with fruit color and bacterial wilt resistance in eggplant
Source: Nat Commun. 2026 Feb 23;17:3075. doi: 10.1038/s41467-026-69764-8 (PMC13039718; doi:10.1038/s41467-026-69764-8)
Supplement: Supplementary file 18 — Supplementary Data 15 [file 41467_2026_69764_MOESM18_ESM.xlsx]

## Sheet: Supplementary Data15
Variant ID	Variant type	Reference allele	Alternate allele	p value	-Log10(p value)	Associated candidate genes	Associated trait	Refer
Chr10_80505559	SNP (peak variation)	T	C	3.40812e-23	22.4675	SmPAL,SmMYB1	fruit color	PGGB-derived SNPs
Chr04_81374475	SNP	C	A	7.19968e-07	6.14269	CYP82D47	bacterial wilt resistance	PGGB-derived SNPs
Chr05_84619771	SNP	C	G	6.64191e-07	6.17771	EPS1	bacterial wilt resistance	PGGB-derived SNPs
Chr05_84643286	SNP	G	T	7.08635e-07	6.14958	Roq1	bacterial wilt resistance	PGGB-derived SNPs
Chr05_84632239	InDel	T	TAGGGGTAAGGT	1.66798e-07	6.77781	Roq1	bacterial wilt resistance	PGGB-derived InDels
Note: P values were calculated using a two-sided Wald test based on a linear mixed model.
