# Supplementary material for: Sub-pangenome analysis reveals structural variants associated with fruit color and bacterial wilt resistance in eggplant
Source: Nat Commun. 2026 Feb 23;17:3075. doi: 10.1038/s41467-026-69764-8 (PMC13039718; doi:10.1038/s41467-026-69764-8)
Supplement: Supplementary file 19 — Supplementary Data 16 [file 41467_2026_69764_MOESM19_ESM.xlsx]

## Sheet: Supplementary Data16
Gene symbol	Source	GeneID	S076-gene ID	S126-gene ID	Reference
RE-bw	GenBank accession	JQ429763	evm.model.Chr12.1340	evm.model.Chr10.1432; evm.model.Chr12.1319; evm.model.Chr02.717	Xiao et al., Plant Mol Biol Rep, 2015, 33:1058-1073
SmNAC	GenBank accession	KM435267	evm.model.Chr10.410	evm.model.Chr10.402	Chen et al., Sci Rep, 2016, 6:31568 Cao et al., Hortic Res, 2024, 11(1): uhad246
SmEDS1	SME_r2.5.1	Sme2.5_09498.1_g00001	N/A	N/A	Li et al., Chinese Journal of Tropical Crops (Chinese), 2018, 39(2): 332-337
SmSPDS	SME_r2.5.1	Sme2.5_00059.1_g00010.1	N/A	N/A	Qiu et al., J Exp Bot. 2019, 70(19):5343-5354
SmMYB44		Sme2.5_00038.1_g00005.1	N/A	N/A
SmDDA1b	GenBank accession	MZ736671	evm.model.Chr03.2872	evm.model.Chr03.2835	Wang et al., bioRxiv, 2021, 471130
SmRPP13L4	GUIQE-1	EGP00814	N/A	evm.model.Chr07.2412	Peng et al., Int. J. Mol. Sci. 2021, 22, 13279.
SmWRKY65	SME_r2.5.1	Sme2.5_00423.1_g00013.1	N/A	N/A	Liu et al., Guangdong Agri Sci (Chinese), 2021, 48(3):42-45
SmTCP7a	SME-HQ	Smechr0103973	evm.model.Chr01.4218	evm.model.Chr01.4228	Xiao et al., Int. J. Mol.Sci. 2022, 23, 6844.
MKK2	GenBank accession	NM_001247659.1	evm.model.Chr03.3956	evm.model.Chr03.3919	Xiao et al., Acta Hortic Sinica (Chinese), 2016, 43 (7):1295-1304
MAPK6		NM_001247731.1	evm.model.Chr05.76	evm.model.Chr05.73
PAD4		AY753546.1	evm.model.Chr02.507	evm.model.Chr02.550
NPR1		NM_001247633.1	evm.model.Chr02.1608	evm.model.Chr02.1682
SGT1		NM_001247758.1	evm.model.Chr03.2401	evm.model.Chr03.2358
TAG		GQ386946.1	evm.model.Chr10.2932	evm.model.Chr10.2969
GluA		AB017502.1	evm.model.Chr12.1942.1	evm.model.Chr12.1885
WRKY70		AF421157	N/A	N/A
SmSP1	Unigene ID	Unigene0012274	N/A	N/A	Wang et al., Acta Hortic Sinica (Chinese),2023,50(10):2271-2287
SmDDAa2		Unigene0022528	N/A	N/A
SmnsLTP	S. melongena ‘67/3’ line		N/A	N/A	Gong et al., Hortic Res. 2023;11(2):uhad272.
SmPGH1	S. melongena ‘67/3’ line	SMEL_009g320220.1	N/A	N/A	Wang H, Cheng Z, Wang B, et al. Plant Cell Rep. 2020;39(9):1235-1248.
