# Supplementary material for: Sub-pangenome analysis reveals structural variants associated with fruit color and bacterial wilt resistance in eggplant
Source: Nat Commun. 2026 Feb 23;17:3075. doi: 10.1038/s41467-026-69764-8 (PMC13039718; doi:10.1038/s41467-026-69764-8)
Supplement: Supplementary file 20 — Supplementary Data 17 [file 41467_2026_69764_MOESM20_ESM.xlsx]

## Sheet: Supplementary Data17
Reference genome	genotypes used for VIGS	Homologous genes	Refer	homology pecentage between VIGS target fregament and genes	qRT-PCR primer detected
S092	TGA_E+R-	evm.model.Chr05.2742	EPS1 homolog	0.9693	detected
S092	TGA_E+R-	evm.model.Chr05.2746	EPS1 homolog	1	detected
S092	TGA_E+R-	evm.model.Chr05.2747	EPS1 homolog	NA
S092	TGA_E+R-	GSAman00003	EPS1 homolog	0.9693	detected
S076	TGA_E-R+	evm.model.Chr05.2618	Roq1-like homolog	NA
S076	TGA_E-R+	GSAman00009	Roq1-like homolog	0.917
S076	TGA_E-R+	GSAman00011	Roq1-like homolog	NA
S076	TGA_E-R+	GSAman00012	Roq1-like homolog	0.913
S076	TGA_E-R+	GSAman00013	Roq1-like homolog	0.9216
S076	TGA_E-R+	GSAman00014	Roq1-like homolog	NA
S076	TGA_E-R+	GSAman00015	Roq1-like homolog	0.8929
S076	TGA_E-R+	GSAman00031	Roq1-like homolog	1	detected
S076	TGA_E-R+	GSAman00033	Roq1-like homolog	0.9483
S076	TGA_E-R+	GSAman00035	Roq1-like homolog	1	detected
S076	TGA_E-R+	GSAman00039	Roq1-like homolog	1	detected
S076	TGA_E-R+	GSAman00040	Roq1-like homolog	0.9483
S076	TGA_E-R+	GSAman00041	Roq1-like homolog	0.9365
