# Supplementary material for: Sub-pangenome analysis reveals structural variants associated with fruit color and bacterial wilt resistance in eggplant
Source: Nat Commun. 2026 Feb 23;17:3075. doi: 10.1038/s41467-026-69764-8 (PMC13039718; doi:10.1038/s41467-026-69764-8)
Supplement: Supplementary file 21 — Supplementary Data 18 [file 41467_2026_69764_MOESM21_ESM.xlsx]

## Sheet: Supplementary Data18
Primer name	Primer sequence (5'-3')	Purpose
E6466-F1	TGAGTAAGGTTACCGAATTCTCTAGATGGGCTCTATCTCTACTCCTAAAC	For SmCYP82D47 VIGS
E6466-R1	GCCTCGAGACGCGTGAGCTCGGTACCTAGGATCGGAATGCAGCTTCC	For SmCYP82D47 VIGS
E6465-1-F1	TGAGTAAGGTTACCGAATTCTCTAGATGTAATTGTGTGAATGCGAATG	For SmEPS1 VIGS
E6465-1-R1	CTACAAAAACTGAACCTTTACTTAATATC	For SmEPS1 VIGS
E6465-2-F1	AAGGTTCAGTTTTTGTAGTGCACTATGAGTCATAGTTTAGGTG	For SmEPS1 VIGS
E6465-2-R1	GCCTCGAGACGCGTGAGCTCGGTACCTTTACTGAGATGAAAAATCCTTTCCTTC	For SmEPS1 VIGS
E6467-1-F1	GGAGAGAACACGGGGGACTTTGCAACATGGATTTCTCACTGATTGCC	For SmCYP82D47 cloning
E6467-1-R1	CCACTCCCTGAAGCGGCCGCTGTACAGTAAAGATTAGAATCCAAGCGTG	For SmCYP82D47 cloning
E8100-F	TGAGTAAGGTTACCGAATTCTCTAGAATGAAATCTCAGGTTGAGAAAGTAAC	For SmRoq1 VIGS
E8101-R	GCCTCGAGACGCGTGAGCTCGGTACCGATATCATTGTGAGGGATTCTCTTCAG	For SmRoq1 VIGS
SmMYB1-F	AGACAAGGAAGAACGCTGCA	qRT-PCR
SmMYB1-R	TCTCCTTCAACAGCGTCGTC	qRT-PCR
SmEPS1-F	TGGGCTGAAATAACACGTGGA	qRT-PCR
SmEPS1-R	CCTTTCCTTCAATATTGCCATCTCA	qRT-PCR
SmCYP82D47-F1	ATCTCCACCTCCTCAACGGA	qRT-PCR
SmCYP82D47-R1	GCAAAAGCCCTGTCGTTTGT	qRT-PCR
SmRoq1-F	AGCTCGTGGGTGAAAGGATG	qRT-PCR
SmRoq1-R	ATGCTTGTCTCGTGCAGTCA	qRT-PCR
